# Supplementary material for: Dissecting the epigenetic regulation of the fetal hemoglobin genes to unravel a novel therapeutic approach for β-hemoglobinopathies
Source: Nucleic Acids Res. 2025 Jul 10;53(13):gkaf637. doi: 10.1093/nar/gkaf637 (PMC12242770; doi:10.1093/nar/gkaf637)
Supplement: gkaf637_Supplemental_Files [file gkaf637_supplemental_files.zip]

Archive with 9 entries (9 files):
- AmistadiFontana_supplementaryfigures.pdf
- Supplementary Table 1.xlsx
- Supplementary Table 2.xlsx
- Supplementary Table 3.xlsx
- Supplementary Table 4.xlsx
- Supplementary Table 5.xlsx
- Supplementary Table 6.xlsx
- Supplementary Table 7.xlsx
- Supplementary Table legends.docx
