# Supplementary material for: Dissecting the epigenetic regulation of the fetal hemoglobin genes to unravel a novel therapeutic approach for β-hemoglobinopathies
Source: Nucleic Acids Res. 2025 Jul 10;53(13):gkaf637. doi: 10.1093/nar/gkaf637 (PMC12242770; doi:10.1093/nar/gkaf637)
Supplement: gkaf637_Supplemental_Files [file gkaf637_supplemental_files.zip › Supplementary Table 1.xlsx]

## Sheet: DEGs CBP+Tet1 vs mock
Differentially expressed genes in SCD HSPCs electroporated with CBP+Tet1 vs mock-electroporated SCD HSPCs
Upregulated
GeneSymbol	FC	logFC	PValue	FDR
IFI44L	25.2043	4.6556	6.23617e-08	0.000181723
MX1	9.3767	3.22908	7.30648e-08	0.000181723
SIGLEC1	6.32869	2.66191	9.44791e-09	8.42716e-05
IFI6	4.21773	2.07647	1.13443e-05	0.00822937
OAS1	3.91518	1.96908	1.59687e-07	0.000347519
MX2	3.40783	1.76885	1.84829e-06	0.00292534
OAS2	3.33301	1.73683	2.96599e-08	0.000129095
XAF1	3.01545	1.59237	6.27095e-08	0.000181723
IFIT1	2.58624	1.37086	1.87646e-05	0.0118284
EPSTI1	2.53872	1.3441	2.87812e-06	0.00385447
IRF9	2.41632	1.27281	2.87745e-06	0.00385447
IRF7	2.20859	1.14312	1.53854e-05	0.0103023
IFI44	2.19162	1.13199	4.07534e-06	0.00473012
OAS3	2.0141	1.01013	4.59808e-06	0.0049119
FC, fold change; FDR, false discovery rate

## Sheet: DEGs Tet1-4xsgRNAs vs mock
Differentially expressed genes in SCD HSPCs electroporated with Tet1-4xsgRNA vs mock-electroporated SCD HSPCs
Upregulated						Downregulated
GeneSymbol	FC	logFC	PValue	FDR		GeneSymbol	FC	logFC	PValue	FDR
IFI44L	89.4451	6.48293	9.92201e-11	1.72742e-07		IGHG1	-55.18	-5.78607	1.67118e-05	0.0012874
MX1	23.6869	4.56602	2.14659e-10	2.76974e-07		MT-RNR1	-8.03352	-3.00603	0.00108644	0.0326118
SIGLEC1	13.0988	3.71136	1.67406e-11	7.28636e-08		TMEFF2	-2.54354	-1.34684	0.000105498	0.00568648
IFI27	10.2822	3.36207	2.3562e-05	0.00173086		ENSG00000264845	-2.48536	-1.31345	0.000788082	0.0254555
IFI6	10.0511	3.32928	6.55798e-09	3.68275e-06		STEAP4	-2.45796	-1.29746	6.00144e-05	0.00369205
FBXO39	8.87305	3.14943	6.30454e-09	3.65873e-06		KCNN3	-2.41731	-1.2734	1.72063e-05	0.00130813
OAS1	8.13056	3.02335	6.44416e-11	1.24659e-07		ENSG00000288658	-2.36125	-1.23955	0.000468585	0.0174318
MX2	6.79646	2.76478	1.0846e-09	7.86787e-07		MAP1B	-2.35213	-1.23397	6.76899e-09	3.68275e-06
XAF1	6.4908	2.6984	7.91607e-12	6.89094e-08		CCL22	-2.31444	-1.21066	0.000290691	0.0122541
OAS2	6.14455	2.61931	3.33927e-11	1.15268e-07		RGS1	-2.30587	-1.20531	0.000310331	0.0127689
IFIT1	6.09353	2.60728	5.08913e-10	4.80015e-07		AQP1	-2.24236	-1.16502	0.000655979	0.0224815
RNU1-4	5.4148	2.43691	3.96593e-05	0.00263537		ENSG00000289621	-2.23904	-1.16288	0.000151223	0.00737477
IRF9	5.27647	2.39957	5.29665e-11	1.15268e-07		ABLIM3	-2.17916	-1.12377	1.29522e-05	0.00106367
LY6E-DT	4.79073	2.26025	2.33384e-06	0.000282168		TUBB1	-2.16579	-1.11489	2.43411e-09	1.51472e-06
NRIR	4.67553	2.22513	5.25434e-06	0.000522731		LIPH	-2.12382	-1.08666	6.25945e-07	0.000105803
OASL	4.63915	2.21386	5.87575e-06	0.000577948		CREB3L1	-2.11269	-1.07908	0.00140677	0.0394393
KLHDC7B	4.46988	2.16024	2.43608e-09	1.51472e-06		CALHM5	-2.09181	-1.06475	0.00154318	0.0425106
EPSTI1	4.43006	2.14733	1.92077e-09	1.28618e-06		CPNE5	-2.07836	-1.05545	5.72928e-05	0.00356239
IFI44	4.2845	2.09913	2.22725e-10	2.76974e-07		INHBA-AS1	-2.02165	-1.01553	0.00060925	0.0212993
EPHB2	3.9732	1.9903	5.4114e-07	9.71263e-05		COL6A3	-2.01069	-1.00769	7.08276e-05	0.00416591
IFIT3	3.83918	1.9408	9.86604e-08	2.96151e-05
RNVU1-31	3.74658	1.90557	4.17448e-07	7.98656e-05
MSR1	3.72816	1.89846	7.44094e-07	0.000119951
RNU1-1	3.66907	1.87541	1.70691e-10	2.47644e-07
OAS3	3.64496	1.8659	4.76771e-10	4.80015e-07
ENSG00000280007	3.58742	1.84295	0.000296711	0.0124076
IRF7	3.45548	1.78889	2.16321e-08	8.75849e-06
RAB1AP1	3.44817	1.78583	6.72228e-06	0.000650194
ISG15	3.37698	1.75573	2.85509e-06	0.000316606
ENSG00000270022	3.37665	1.75559	8.42334e-09	4.31325e-06
ODF3B	3.31279	1.72805	2.88447e-08	1.06848e-05
HELZ2	3.31188	1.72765	2.73841e-07	6.19165e-05
ENSG00000287190	3.29688	1.7211	4.30809e-07	8.1526e-05
CCL2	3.17996	1.66901	1.37744e-06	0.000193396
RNASE1	3.10016	1.63234	5.04924e-06	0.000514077
DDX60	3.02153	1.59528	4.64524e-11	1.15268e-07
LILRB4	2.96514	1.5681	8.22116e-10	6.22306e-07
SAMD9L	2.94696	1.55923	6.57902e-12	6.89094e-08
CCDC194	2.89657	1.53435	7.23757e-05	0.00424263
RNU1-2	2.83493	1.50331	2.59907e-07	6.11483e-05
IFITM1	2.8266	1.49907	1.46668e-08	6.38373e-06
RSAD2	2.7519	1.46043	4.83836e-07	8.89916e-05
CHIT1	2.70873	1.43762	2.44006e-05	0.00176736
DHX58	2.65098	1.40653	1.77163e-08	7.34383e-06
PARP9	2.63923	1.40011	3.1524e-10	3.65888e-07
MMP9	2.61689	1.38785	0.000266611	0.0113489
SLFN5	2.58751	1.37157	1.71816e-07	4.45986e-05
C5AR1	2.5239	1.33565	9.25697e-06	0.000835046
LGALS3BP	2.5078	1.32642	1.1483e-08	5.40322e-06
IFIT5	2.45138	1.2936	1.52892e-06	0.000211258
RNVU1-18	2.45048	1.29307	0.000105499	0.00568648
ENSG00000262202	2.43298	1.28273	2.67012e-05	0.0019015
ENSG00000251661	2.43222	1.28227	0.00105227	0.0316956
CHI3L1	2.41398	1.27141	4.60728e-06	0.000477457
STAT1	2.40975	1.26889	3.63691e-10	3.95741e-07
IFIT2	2.40793	1.26779	1.2113e-06	0.000172858
RNVU1-7	2.39168	1.25802	8.36616e-05	0.00471375
LILRB3	2.3648	1.24172	2.30033e-05	0.00169698
HERC6	2.36103	1.23942	1.66848e-08	7.08494e-06
HERC5	2.30278	1.20338	1.24967e-11	7.25225e-08
ENSG00000251034	2.28341	1.19119	8.57587e-05	0.00478544
SOWAHC	2.28098	1.18966	0.00136697	0.0386347
ENSG00000290121	2.22873	1.15622	0.000914566	0.0284332
RIGI	2.21085	1.1446	3.38746e-05	0.00230374
ENSG00000262408	2.20814	1.14283	0.000827225	0.0261854
C1QB	2.20592	1.14138	2.73178e-06	0.00030684
EIF2AK2	2.18919	1.1304	5.23853e-10	4.80015e-07
SBK1	2.1748	1.12089	0.000108664	0.00580321
IFIH1	2.16591	1.11497	6.5858e-10	5.73294e-07
SP110	2.14212	1.09904	7.76822e-10	6.14749e-07
CMPK2	2.10306	1.07249	1.12458e-06	0.000165924
BISPR	2.0999	1.07032	1.01271e-07	2.98836e-05
IFI35	2.09459	1.06667	3.19093e-07	6.85406e-05
LY6E	2.0763	1.05402	7.83387e-09	4.13296e-06
TREM2	2.0744	1.0527	0.000704894	0.0236459
SNORD3B-1	2.07285	1.05162	5.46054e-08	1.82823e-05
GBP1	2.05072	1.03613	2.19356e-07	5.36469e-05
HESX1	2.04464	1.03184	0.000173507	0.00825341
RNVU1-29	2.02204	1.01581	4.46976e-05	0.00290368
RTP4	2.00887	1.00638	0.000209154	0.00945811
BST2	2.00018	1.00013	1.27897e-07	3.59142e-05
FC, fold change; FDR, false discovery rate

## Sheet: DEGs CBP+Tet1-4xsgRNAs vs mock 
Differentially expressed genes in SCD HSPCs electroporated with CBP+Tet1-4xsgRNA vs mock-electroporated SCD HSPCs
Upregulated						Downregulated
GeneSymbol	FC	logFC	PValue	FDR		GeneSymbol	FC	logFC	PValue	FDR
IFI44L	123.703	6.95073	2.82709e-11	4.10164e-08		MT-RNR1	-14.9347	-3.90059	0.000142207	0.00717631
BGLT3	63.5124	5.98897	2.62373e-12	1.14198e-08		MT-RNR2	-9.31967	-3.22028	0.0012487	0.0364463
MX1	31.1271	4.9601	5.66688e-11	6.52179e-08		HBB	-4.82065	-2.26923	0.00128699	0.0371583
SIGLEC1	13.3814	3.74216	1.5513e-11	2.70081e-08		ENSG00000284633	-3.07055	-1.6185	0.00173797	0.046601
IFI27	13.1686	3.71903	4.45732e-06	0.000482		CD1D	-3.0448	-1.60635	0.000107583	0.00581685
IFI6	12.308	3.62153	1.60163e-09	8.24826e-07		CXCL5	-2.95604	-1.56367	3.06213e-05	0.0021939
FBXO39	11.939	3.57761	4.15279e-10	3.0125e-07		TDRP	-2.94264	-1.55711	0.000330252	0.0136897
OAS1	9.58026	3.26006	1.49742e-11	2.70081e-08		MAP1B	-2.73368	-1.45084	6.36535e-10	4.26233e-07
MX2	8.4288	3.07533	1.69733e-10	1.28481e-07		UNC13C	-2.71366	-1.44024	0.000577994	0.0209207
XAF1	7.62281	2.93032	1.84622e-12	1.07142e-08		P2RY12	-2.593	-1.37462	0.000742525	0.0249563
OAS2	7.3923	2.88602	6.34839e-12	2.21051e-08		CCR4	-2.51877	-1.33272	1.28239e-08	4.85842e-06
IFIT1	7.11041	2.82993	1.10168e-10	8.71826e-08		CALHM5	-2.3948	-1.25991	0.00038152	0.0151997
OASL	5.74031	2.52113	7.49872e-07	0.000111584		LINC00989	-2.39024	-1.25716	2.05357e-07	4.11793e-05
NRIR	5.39116	2.4306	1.23252e-06	0.000165062		PDGFA	-2.34457	-1.22932	2.35029e-06	0.000274562
IRF9	5.34381	2.41787	4.74888e-11	5.90557e-08		MORC1	-2.31554	-1.21135	4.37438e-05	0.00291793
LY6E-DT	5.19722	2.37774	1.03893e-06	0.000144702		KCNN3	-2.31362	-1.21015	2.93404e-05	0.0021258
KLHDC7B	5.04517	2.3349	5.81408e-10	4.04893e-07		SERPINE1	-2.27135	-1.18355	1.82233e-05	0.00149654
IFI44	4.93708	2.30366	4.4176e-11	5.90557e-08		TRIM40	-2.24863	-1.16905	4.80456e-05	0.00315651
RNU1-4	4.86763	2.28322	0.000107332	0.00581685		RGS9	-2.21546	-1.14761	7.27532e-05	0.00432298
EPSTI1	4.83909	2.27473	7.27983e-10	4.69414e-07		COL6A3	-2.21189	-1.14528	2.24893e-05	0.00170234
ISG15	4.71261	2.23653	7.26453e-08	1.87144e-05		CXCL6	-2.15437	-1.10727	0.0015638	0.0434918
IFIT3	4.68934	2.22938	9.9125e-09	4.01341e-06		MSC	-2.1405	-1.09795	1.24579e-05	0.0011171
OAS3	4.21928	2.077	8.5328e-11	7.4278e-08		PDGFB	-2.12632	-1.08836	1.37569e-08	5.09589e-06
IRF7	4.18813	2.06631	1.89045e-09	9.30351e-07		ENSG00000289400	-2.11531	-1.08087	0.00103864	0.0316991
RAB1AP1	4.14312	2.05072	7.65252e-07	0.000112907		PRECSIT	-2.10698	-1.07517	0.000687171	0.0236904
HELZ2	3.69326	1.8849	7.30949e-08	1.87144e-05		CLEC1B	-2.09754	-1.0687	9.37641e-10	5.44144e-07
ODF3B	3.51533	1.81366	1.28367e-08	4.85842e-06		FGF2	-2.09742	-1.06861	0.000609914	0.02193
EPHB2	3.46266	1.79188	3.05539e-06	0.000338818		ENSG00000274021	-2.06933	-1.04917	0.00103964	0.0316991
IFITM1	3.40771	1.7688	8.38971e-10	5.2166e-07		TMEFF2	-2.06726	-1.04772	0.000926431	0.0295406
DDX60	3.35197	1.74501	9.39848e-12	2.33754e-08		RPS28P4	-2.05873	-1.04175	0.000279313	0.0120367
SAMD9L	3.33863	1.73926	9.6171e-13	1.07142e-08		L3MBTL2-AS1	-2.04203	-1.03	5.53724e-05	0.00351837
RSAD2	3.23647	1.69442	4.46803e-08	1.27522e-05		PCSK6	-2.04068	-1.02905	3.81646e-09	1.70371e-06
RNU1-1	3.13953	1.65055	1.92376e-09	9.30351e-07		LGALSL	-2.02483	-1.0178	1.04072e-09	5.75495e-07
ENSG00000290652	3.13078	1.64652	0.000274237	0.0119362
ENSG00000280007	3.11291	1.63827	0.00118204	0.0351182
SLFN5	2.97295	1.5719	1.96282e-08	6.83453e-06
CCDC194	2.94576	1.55864	6.30901e-05	0.00392286
PARP9	2.90395	1.53802	6.41962e-11	6.57444e-08
CHST8	2.84992	1.51092	0.000152639	0.00752816
LGALS3BP	2.82268	1.49707	1.6108e-09	8.24826e-07
IFIT5	2.82238	1.49691	1.74488e-07	3.57393e-05
ENSG00000270022	2.8158	1.49355	1.32963e-07	2.93023e-05
IFIT2	2.80876	1.48993	9.89529e-08	2.32807e-05
STAT1	2.79558	1.48315	2.70142e-11	4.10164e-08
ENSG00000287190	2.77242	1.47114	4.77232e-06	0.000512878
DHX58	2.76781	1.46874	8.7545e-09	3.71746e-06
ENSG00000290122	2.68693	1.42596	7.04508e-05	0.00424411
HERC6	2.58476	1.37003	3.17735e-09	1.49507e-06
HERC5	2.5638	1.35828	1.36312e-12	1.07142e-08
ENSG00000214797	2.54636	1.34844	0.000834622	0.0273649
RNVU1-18	2.53578	1.34243	6.50817e-05	0.00401799
LINC00511	2.52662	1.33721	0.00072339	0.0246946
RNVU1-31	2.50946	1.32738	8.42104e-05	0.00477558
IFIH1	2.42792	1.27972	5.9936e-11	6.52179e-08
EIF2AK2	2.41911	1.27448	7.01786e-11	6.78783e-08
CMPK2	2.41861	1.27418	8.19199e-08	2.03746e-05
ENSG00000262408	2.40787	1.26776	0.000276972	0.0119714
RNASE1	2.40592	1.26659	0.000149831	0.00745301
RNVU1-7	2.39573	1.26046	8.14975e-05	0.00464496
RIGI	2.37173	1.24594	1.07503e-05	0.000995545
SP110	2.35536	1.23595	1.03997e-10	8.62183e-08
IFI35	2.34262	1.22812	3.48071e-08	1.08213e-05
LY6E	2.30336	1.20374	9.3109e-10	5.44144e-07
LILRB4	2.24372	1.16589	1.31848e-07	2.93023e-05
BMP2K-DT	2.24134	1.16436	0.00126038	0.0365722
GBP1	2.23928	1.16304	3.43213e-08	1.08213e-05
ENSG00000287733	2.22291	1.15245	0.000382669	0.0152107
RNU1-2	2.19733	1.13575	1.67502e-05	0.00139531
SBK1	2.19558	1.1346	9.93061e-05	0.00543685
TACC2	2.17438	1.1206	0.000497627	0.0185518
BST2	2.14466	1.10075	2.76335e-08	9.07734e-06
HESX1	2.12289	1.08603	9.8443e-05	0.0054066
RNU5B-1	2.11415	1.08008	0.00020002	0.00930621
RNVU1-29	2.11285	1.07919	2.08213e-05	0.00162555
MSR1	2.09376	1.0661	0.00136908	0.0388713
BISPR	2.04869	1.0347	1.72614e-07	3.57393e-05
USP18	2.0317	1.02269	1.33589e-06	0.000169851
DDX60L	2.01996	1.01433	8.41775e-11	7.4278e-08
PARP14	2.01487	1.01068	1.48127e-11	2.70081e-08
RTP4	2.0131	1.00942	0.000209402	0.00963726
FC, fold change; FDR, false discovery rate
