# Supplementary material for: Dissecting the epigenetic regulation of the fetal hemoglobin genes to unravel a novel therapeutic approach for β-hemoglobinopathies
Source: Nucleic Acids Res. 2025 Jul 10;53(13):gkaf637. doi: 10.1093/nar/gkaf637 (PMC12242770; doi:10.1093/nar/gkaf637)
Supplement: gkaf637_Supplemental_Files [file gkaf637_supplemental_files.zip › Supplementary Table 2.xlsx]

## Sheet: sgRNA -211
In silico predicted sgRNA-dependent off-target sites (sgRNA -211)
Result	Query tag	Search result	Query type	Mismatch	Ends with RG	Chr Position	Strand	Cut site	Score	Gene ID
ATAAGCAGCAGTATCCTCTAAGC -- hit TTAAGCAGCAGTATCCTCTTNGG -- query	Query: TTAAGCAGCAGTATCCTCTTNGG	hit: ATAAGCAGCAGTATCCTCTAAGC	No indel	3	No	Chr12:67751711-67751733	-	67751717	26.12	intron 1 ENSG00000307870 (ENST00000829530.1)
TTAAGCTGCAGTTTCCTCTTCTG -- hit TTAAGCAGCAGTATCCTCTTNGG -- query	Query: TTAAGCAGCAGTATCCTCTTNGG	hit: TTAAGCTGCAGTTTCCTCTTCTG	No indel	3	No	Chr2:164825028-164825050	+	164825044	21.33	intron 2 COBLL1 (ENST00000652658.2)
TTGAGCAGCAGTTTCCTCTTTAG -- hit TTAAGCAGCAGTATCCTCTTNGG -- query	Query: TTAAGCAGCAGTATCCTCTTNGG	hit: TTGAGCAGCAGTTTCCTCTTTAG	No indel	3	Yes	Chr7:90850839-90850861	+	90850855	21.25	intron 5 CDK14 (ENST00000380050.8)
TTAAGCAGTACTATCCTCTTTGT -- hit TTAAGCAGCAGTATCCTCTTNGG -- query	Query: TTAAGCAGCAGTATCCTCTTNGG	hit: TTAAGCAGTACTATCCTCTTTGT	No indel	3	No	Chr6:3422124-3422146	-	3422130	21.05	intron 1 SLC22A23 (ENST00000406686.8)
TTAAGCATGAGTATCCTCTTATG -- hit TTAAGCAGCAGTATCCTCTTNGG -- query	Query: TTAAGCAGCAGTATCCTCTTNGG	hit: TTAAGCATGAGTATCCTCTTATG	No indel	3	No	Chr15:80691488-80691510	+	80691504	20.62	intron 1 ABHD17C (ENST00000560609.1)
TGAAGCAGCAGTATCCTCTTCTG -- hit TTAAGCAGCAGTATCCTCTTNGG -- query	Query: TTAAGCAGCAGTATCCTCTTNGG	hit: TGAAGCAGCAGTATCCTCTTCTG	No indel	2	No	Chr11:114074036-114074058	+	114074052	20.13	intron 2 ZBTB16 (ENST00000335953.9)
TTAATCAGCAGTATCCTCCGGGG -- hit TTAAGCAGCAGTATCCTCTTNGG -- query	Query: TTAAGCAGCAGTATCCTCTTNGG	hit: TTAATCAGCAGTATCCTCCGGGG	No indel	3	Yes	Chr8:10622729-10622751	+	10622745	11.19	exon 2 RP1L1 (ENST00000382483.4)
TTAAGCATCAGTCTCCTCTGGGG -- hit TTAAGCAGCAGTATCCTCTTNGG -- query	Query: TTAAGCAGCAGTATCCTCTTNGG	hit: TTAAGCATCAGTCTCCTCTGGGG	No indel	3	Yes	Chr1:153647265-153647287	-	153647271	7.37	intergenic
TTAAGCAGTAGTATCTTATTTGG -- hit TTAAGCAGCAGTATCCTCTTNGG -- query	Query: TTAAGCAGCAGTATCCTCTTNGG	hit: TTAAGCAGTAGTATCTTATTTGG	No indel	3	Yes	Chr11:49580477-49580499	-	49580483	6.65	intron 2 GRM5P1 (ENST00000804999.1)
TTAATCAACAGTATCCTCTACGG -- hit TTAAGCAGCAGTATCCTCTTNGG -- query	Query: TTAAGCAGCAGTATCCTCTTNGG	hit: TTAATCAACAGTATCCTCTACGG	No indel	3	Yes	Chr9:26168413-26168435	+	26168429	6.46	intergenic
TTAAACAGCAGTATAATCTTCGG -- hit TTAAGCAGCAGTATCCTCTTNGG -- query	Query: TTAAGCAGCAGTATCCTCTTNGG	hit: TTAAACAGCAGTATAATCTTCGG	No indel	3	Yes	Chr1:217784511-217784533	+	217784527	4.39	intron 1 SPATA17-AS1 intron 8 SPATA17
TTCACCAGCAGTATCCTTTTGGG -- hit TTAAGCAGCAGTATCCTCTTNGG -- query	Query: TTAAGCAGCAGTATCCTCTTNGG	hit: TTCACCAGCAGTATCCTTTTGGG	No indel	3	Yes	Chr6:82521684-82521706	+	82521700	4.34	intergenic
TTAAGCAGCAGTAATCATCTTTGG -- hit TTAAGCAGCAGTANTCCTCTTNGG -- query	Query: TTAAGCAGCAGTANTCCTCTTNGG	hit: TTAAGCAGCAGTAATCATCTTTGG	Ins 7	1	Yes	Chr1:66769088-66769111	+	66769105	4.3	intron 2 DYNLT5
TTAAGCAGCAGTAATCATCTTTGG -- hit TTAAGCAGCAGTNATCCTCTTNGG -- query	Query: TTAAGCAGCAGTNATCCTCTTNGG	hit: TTAAGCAGCAGTAATCATCTTTGG	Ins 8	1	Yes	Chr1:66769088-66769111	+	66769105	4.1	intron 2 DYNLT5
TAAAGCAGCAGAATCCACTTGGG -- hit TTAAGCAGCAGTATCCTCTTNGG -- query	Query: TTAAGCAGCAGTATCCTCTTNGG	hit: TAAAGCAGCAGAATCCACTTGGG	No indel	3	Yes	Chr6:20766068-20766090	-	20766074	3.93	intron CDKAL1 intron 3 ENSG00000233848
TTAATCAGCAGCGTCCTCTTTGG -- hit TTAAGCAGCAGTATCCTCTTNGG -- query	Query: TTAAGCAGCAGTATCCTCTTNGG	hit: TTAATCAGCAGCGTCCTCTTTGG	No indel	3	Yes	Chr1:19219373-19219395	-	19219379	2.09	exon 23 EMC1 EMC1-AS
TTAAGCAACCGGATCCTCTTTGG -- hit TTAAGCAGCAGTATCCTCTTNGG -- query	Query: TTAAGCAGCAGTATCCTCTTNGG	hit: TTAAGCAACCGGATCCTCTTTGG	No indel	3	Yes	Chr3:104820212-104820234	-	104820218	1.57	intron 2 ENSG00000294208
GCAAGCAGCAGTGTCCTCTTGGG -- hit TTAAGCAGCAGTATCCTCTTNGG -- query	Query: TTAAGCAGCAGTATCCTCTTNGG	hit: GCAAGCAGCAGTGTCCTCTTGGG	No indel	3	Yes	Chr17:17437100-17437122	+	17437116	1.35	intergenic
TTAAACAGCAGTTTCCTCTTTGG -- hit TTAAGCAGCAGTATCCTCTTNGG -- query	Query: TTAAGCAGCAGTATCCTCTTNGG	hit: TTAAACAGCAGTTTCCTCTTTGG	No indel	2	Yes	ChrX:115451993-115452015	+	115452009	1.29	intergenic
CTCAGCAGCAGCATCCTCTTGGG -- hit TTAAGCAGCAGTATCCTCTTNGG -- query	Query: TTAAGCAGCAGTATCCTCTTNGG	hit: CTCAGCAGCAGCATCCTCTTGGG	No indel	3	Yes	Chr6:33129481-33129503	-	33129487	1.07	exon 4 ENSG00000291111 UTR exon 2 ENSG00000291111 UTR
TTACTCAGCAATATCCTCTTTGG -- hit TTAAGCAGCAGTATCCTCTTNGG -- query	Query: TTAAGCAGCAGTATCCTCTTNGG	hit: TTACTCAGCAATATCCTCTTTGG	No indel	3	Yes	Chr7:124792947-124792969	+	124792963	1.06	intergenic
TTAAGCAGCAGTATCCTCTTGGG -- hit TTAAGCAGCAGTATCCTCTTNGG -- query	Query: TTAAGCAGCAGTATCCTCTTNGG	hit: TTAAGCAGCAGTATCCTCTTGGG	No indel	0	Yes	Chr11:5254987-5255009	-	5254993	0	HBG2
We reported hg38 coordinates.

## Sheet: sgRNA -197
In silico predicted sgRNA-dependent off-target sites (sgRNA -197)
Result	Query tag	Search result	Query type	Mismatch	Ends with RG	Chr Position	Strand	Cut site	Score	Gene ID
ATTGAGATACTGTGGGGAAGTCT -- hit ATTGAGATAGTGTGGGGAAGNGG -- query	Query: ATTGAGATAGTGTGGGGAAGNGG	hit: ATTGAGATACTGTGGGGAAGTCT	No indel	3	No	Chr1:177247757-177247779	-	177247763	40.5	intron 2 ENSG00000297288 (ENST00000746828.1) intron 2 BRINP2
ATTGAGATGGTGTGGGGAATTAG -- hit ATTGAGATAGTGTGGGGAAGNGG -- query	Query: ATTGAGATAGTGTGGGGAAGNGG	hit: ATTGAGATGGTGTGGGGAATTAG	No indel	3	Yes	Chr4:29686450-29686472	+	29686466	26.35	intergenic
ATTGTGATAGTGTTGGGAAGTAG -- hit ATTGAGATAGTGTGGGGAAGNGG -- query	Query: ATTGAGATAGTGTGGGGAAGNGG	hit: ATTGTGATAGTGTTGGGAAGTAG	No indel	3	Yes	ChrY:20807824-20807846	+	20807840	21.49	intergenic
AATGAGAGAGTGTGGGGAAGGAG -- hit ATTGAGATAGTGTGGGGAAGNGG -- query	Query: ATTGAGATAGTGTGGGGAAGNGG	hit: AATGAGAGAGTGTGGGGAAGGAG	No indel	3	Yes	Chr9:125594697-125594719	-	125594703	20.4	intron 4 MAPKAP1
ATTGAGATAGTGTGGGGGGCGGG -- hit ATTGAGATAGTGTGGGGAAGNGG -- query	Query: ATTGAGATAGTGTGGGGAAGNGG	hit: ATTGAGATAGTGTGGGGGGCGGG	No indel	3	Yes	Chr6:89504115-89504137	+	89504131	15	intron 1 ANKRD6
ATTGAGATAGTGTGGGGGGCGG -- hit ATTGAGATAGTGTGGGGAGNGG -- query	Query: ATTGAGATAGTGTGGGGAGNGG	hit: ATTGAGATAGTGTGGGGGGCGG	Del 2, or Del 3	1	Yes	Chr6:89504115-89504136	+	89504130	9.51	intron 1 ANKRD6
ATTGAGTTAGTGTGGGCAGGTGG -- hit ATTGAGATAGTGTGGGGAAGNGG -- query	Query: ATTGAGATAGTGTGGGGAAGNGG	hit: ATTGAGTTAGTGTGGGCAGGTGG	No indel	3	Yes	Chr6:125700273-125700295	-	125700279	8.23	intron 3 LINC02523
ATTGAGATAATGTGGGGAATGGGG -- hit ATTGAGATAGTGTGGGGAANGNGG -- query	Query: ATTGAGATAGTGTGGGGAANGNGG	hit: ATTGAGATAATGTGGGGAATGGGG	Ins 1	1	Yes	Chr12:68187682-68187705	+	68187699	7.2	intron 5 IFNG-AS1
CTTGAGATAGTGTGGGAGAGAGG -- hit ATTGAGATAGTGTGGGGAAGNGG -- query	Query: ATTGAGATAGTGTGGGGAAGNGG	hit: CTTGAGATAGTGTGGGAGAGAGG	No indel	3	Yes	Chr22:22009255-22009277	+	22009271	7.12	intron 4 PRAMENP
ATTGAGATAATGTGGGGAATGG -- hit ATTGAGATAGTGTGGGGAANGG -- query	Query: ATTGAGATAGTGTGGGGAANGG	hit: ATTGAGATAATGTGGGGAATGG	Del 1	1	Yes	Chr12:68187682-68187703	+	68187697	7.01	intron 5 IFNG-AS1
AATGAGATAATGTGGGGAAAGGG -- hit ATTGAGATAGTGTGGGGAAGNGG -- query	Query: ATTGAGATAGTGTGGGGAAGNGG	hit: AATGAGATAATGTGGGGAAAGGG	No indel	3	Yes	ChrX:69744223-69744245	-	69744229	6.63	intron 1 EDA
ATTGAGACAGTGTTGGGAGGTGG -- hit ATTGAGATAGTGTGGGGAAGNGG -- query	Query: ATTGAGATAGTGTGGGGAAGNGG	hit: ATTGAGACAGTGTTGGGAGGTGG	No indel	3	Yes	Chr9:4750959-4750981	-	4750965	6.57	intergenic
ATTGAGATAATGTGGGGAATGGG -- hit ATTGAGATAGTGTGGGGAAGNGG -- query	Query: ATTGAGATAGTGTGGGGAAGNGG	hit: ATTGAGATAATGTGGGGAATGGG	No indel	2	Yes	Chr12:68187682-68187704	+	68187698	6.5	intron 5 IFNG-AS1
ATTGAGATGGTGGGGGGAGGAGG -- hit ATTGAGATAGTGTGGGGAAGNGG -- query	Query: ATTGAGATAGTGTGGGGAAGNGG	hit: ATTGAGATGGTGGGGGGAGGAGG	No indel	3	Yes	Chr5:174991288-174991310	+	174991304	6.45	intron 2 LINC01951
ACTGAGATAGGGTGGGGAGGGGG -- hit ATTGAGATAGTGTGGGGAAGNGG -- query	Query: ATTGAGATAGTGTGGGGAAGNGG	hit: ACTGAGATAGGGTGGGGAGGGGG	No indel	3	Yes	Chr1:20109231-20109253	+	20109247	5.83	intergenic
ATTGAGATATTGTGGCTAAGGGG -- hit ATTGAGATAGTGTGGGGAAGNGG -- query	Query: ATTGAGATAGTGTGGGGAAGNGG	hit: ATTGAGATATTGTGGCTAAGGGG	No indel	3	Yes	Chr6:6269127-6269149	+	6269143	5.8	intron 3 F13A1
ATGGAGAGAGTGTGGGGAGGTGG -- hit ATTGAGATAGTGTGGGGAAGNGG -- query	Query: ATTGAGATAGTGTGGGGAAGNGG	hit: ATGGAGAGAGTGTGGGGAGGTGG	No indel	3	Yes	Chr16:20700404-20700426	+	20700420	5.42	intergenic
CTTGAGAGAGTGTGGGGAGGTGG -- hit ATTGAGATAGTGTGGGGAAGNGG -- query	Query: ATTGAGATAGTGTGGGGAAGNGG	hit: CTTGAGAGAGTGTGGGGAGGTGG	No indel	3	Yes	Chr19:58377978-58378000	-	58377984	5.39	intron 1 ZNF837
ATTCACATAGTGTGGGGAGGGGG -- hit ATTGAGATAGTGTGGGGAAGNGG -- query	Query: ATTGAGATAGTGTGGGGAAGNGG	hit: ATTCACATAGTGTGGGGAGGGGG	No indel	3	Yes	Chr16:65538472-65538494	+	65538488	5.38	intron 2 LINC00922
AGTGAGGTAGTGTGGGGAGGTGG -- hit ATTGAGATAGTGTGGGGAAGNGG -- query	Query: ATTGAGATAGTGTGGGGAAGNGG	hit: AGTGAGGTAGTGTGGGGAGGTGG	No indel	3	Yes	Chr3:66074647-66074669	+	66074663	5.36	intron 1 ENSG00000295559
ATTGAGAAAGTGAGGGCAAGTGG -- hit ATTGAGATAGTGTGGGGAAGNGG -- query	Query: ATTGAGATAGTGTGGGGAAGNGG	hit: ATTGAGAAAGTGAGGGCAAGTGG	No indel	3	Yes	Chr1:47819944-47819966	-	47819950	4.37	exon 2 ENSG00000225028 UTR intron 2 TRABD2B
CTAGAGATAGTGTGGGGTAGAGG -- hit ATTGAGATAGTGTGGGGAAGNGG -- query	Query: ATTGAGATAGTGTGGGGAAGNGG	hit: CTAGAGATAGTGTGGGGTAGAGG	No indel	3	Yes	Chr5:151072689-151072711	-	151072695	4.27	intron 1 TNIP1
ATTGAGTTAGTATGGGTAAGGGG -- hit ATTGAGATAGTGTGGGGAAGNGG -- query	Query: ATTGAGATAGTGTGGGGAAGNGG	hit: ATTGAGTTAGTATGGGTAAGGGG	No indel	3	Yes	Chr5:149573504-149573526	-	149573510	4.03	intergenic
ATTGGGATAGTTTGGGAAAGTGG -- hit ATTGAGATAGTGTGGGGAAGNGG -- query	Query: ATTGAGATAGTGTGGGGAAGNGG	hit: ATTGGGATAGTTTGGGAAAGTGG	No indel	3	Yes	Chr11:95486583-95486605	-	95486589	3.99	intron 2 ENSG00000250390
CTTGAGATAGGGTGGGAAAGTGG -- hit ATTGAGATAGTGTGGGGAAGNGG -- query	Query: ATTGAGATAGTGTGGGGAAGNGG	hit: CTTGAGATAGGGTGGGAAAGTGG	No indel	3	Yes	Chr4:5573262-5573284	+	5573278	3.82	intron 19 EVC2
AATGAGATAGTGTTAGGAAGTGG -- hit ATTGAGATAGTGTGGGGAAGNGG -- query	Query: ATTGAGATAGTGTGGGGAAGNGG	hit: AATGAGATAGTGTTAGGAAGTGG	No indel	3	Yes	Chr11:2298049-2298071	-	2298055	3.33	intron 3 C11orf21
ATGGAGATAGGGTGGAGAAGTGG -- hit ATTGAGATAGTGTGGGGAAGNGG -- query	Query: ATTGAGATAGTGTGGGGAAGNGG	hit: ATGGAGATAGGGTGGAGAAGTGG	No indel	3	Yes	Chr5:103477486-103477508	-	103477492	3.15	intron 2 ENSG00000293393
TTGGAGATAGTGTGGTGAAGGGG -- hit ATTGAGATAGTGTGGGGAAGNGG -- query	Query: ATTGAGATAGTGTGGGGAAGNGG	hit: TTGGAGATAGTGTGGTGAAGGGG	No indel	3	Yes	Chr8:57309968-57309990	+	57309984	2.57	intergenic
ATTGAGTTTGTGTGTGGAAGAGG -- hit ATTGAGATAGTGTGGGGAAGNGG -- query	Query: ATTGAGATAGTGTGGGGAAGNGG	hit: ATTGAGTTTGTGTGTGGAAGAGG	No indel	3	Yes	Chr5:135936281-135936303	-	135936287	2.48	intron 2 ENSG00000293402
ATTAAAATAGTGTGTGGAAGAGG -- hit ATTGAGATAGTGTGGGGAAGNGG -- query	Query: ATTGAGATAGTGTGGGGAAGNGG	hit: ATTAAAATAGTGTGTGGAAGAGG	No indel	3	Yes	Chr2:24742269-24742291	+	24742285	2.28	intron 19 NCOA1
ATTGAGAAAGAGTTGGGAAGTGG -- hit ATTGAGATAGTGTGGGGAAGNGG -- query	Query: ATTGAGATAGTGTGGGGAAGNGG	hit: ATTGAGAAAGAGTTGGGAAGTGG	No indel	3	Yes	Chr20:50416445-50416467	+	50416461	2.27	intergenic
ATAGGGATAGTGTGAGGAAGGGG -- hit ATTGAGATAGTGTGGGGAAGNGG -- query	Query: ATTGAGATAGTGTGGGGAAGNGG	hit: ATAGGGATAGTGTGAGGAAGGGG	No indel	3	Yes	Chr9:5108698-5108720	-	5108704	2.24	intron 22 JAK2
TTTGAGAAAGTGAGGGGAAGTGG -- hit ATTGAGATAGTGTGGGGAAGNGG -- query	Query: ATTGAGATAGTGTGGGGAAGNGG	hit: TTTGAGAAAGTGAGGGGAAGTGG	No indel	3	Yes	Chr1:20039649-20039671	+	20039665	1.49	intergenic
ATTTAGATAATTTGGGGAAGAGG -- hit ATTGAGATAGTGTGGGGAAGNGG -- query	Query: ATTGAGATAGTGTGGGGAAGNGG	hit: ATTTAGATAATTTGGGGAAGAGG	No indel	3	Yes	Chr18:63894968-63894990	+	63894984	1.47	intron 2 SERPINB2
ATTGTTATAATGTGGGGAAGCGG -- hit ATTGAGATAGTGTGGGGAAGNGG -- query	Query: ATTGAGATAGTGTGGGGAAGNGG	hit: ATTGTTATAATGTGGGGAAGCGG	No indel	3	Yes	Chr7:149087413-149087435	+	149087429	0.9	intron 1 ZNF786
ATGGAGGAAGTGTGGGGAAGTGG -- hit ATTGAGATAGTGTGGGGAAGNGG -- query	Query: ATTGAGATAGTGTGGGGAAGNGG	hit: ATGGAGGAAGTGTGGGGAAGTGG	No indel	3	Yes	Chr2:23638557-23638579	-	23638563	0.65	intron 3 KLHL29
CCTGAGAAAGTGTGGGGAAGAGG -- hit ATTGAGATAGTGTGGGGAAGNGG -- query	Query: ATTGAGATAGTGTGGGGAAGNGG	hit: CCTGAGAAAGTGTGGGGAAGAGG	No indel	3	Yes	Chr9:89010748-89010770	+	89010764	0.52	exon 12 SHC3
GGGGAGATAGTGTGGGGAAGAGG -- hit ATTGAGATAGTGTGGGGAAGNGG -- query	Query: ATTGAGATAGTGTGGGGAAGNGG	hit: GGGGAGATAGTGTGGGGAAGAGG	No indel	3	Yes	Chr3:127279488-127279510	+	127279504	0.4	intergenic
ATTATGATAGTGTGGGGAAGGGG -- hit ATTGAGATAGTGTGGGGAAGNGG -- query	Query: ATTGAGATAGTGTGGGGAAGNGG	hit: ATTATGATAGTGTGGGGAAGGGG	No indel	2	Yes	Chr10:18979812-18979834	+	18979828	0.36	intergenic
ATTGAGATAGTGTGGGGAAGGGG -- hit ATTGAGATAGTGTGGGGAAGNGG -- query	Query: ATTGAGATAGTGTGGGGAAGNGG	hit: ATTGAGATAGTGTGGGGAAGGGG	No indel	0	Yes	Chr11:5250038-5250060	+	5250054	0	HBG1
ATTGAGATAGTGTGGGGAAGGGG -- hit ATTGAGATAGTGTGGGGAAGNGG -- query	Query: ATTGAGATAGTGTGGGGAAGNGG	hit: ATTGAGATAGTGTGGGGAAGGGG	No indel	0	Yes	Chr11:5254962-5254984	+	5254978	0	HBG2
We reported hg38 coordinates.

## Sheet: sgRNA -115
In silico predicted sgRNA-dependent off-target sites (sgRNA -115)
Result	Query tag	Search result	Query type	Mismatch	Ends with RG	Chr Position	Strand	Cut site	Score	Gene ID
CTTTTCCAGGCTATTGGTCAAAG -- hit CTTGTCAAGGCTATTGGTCANGG -- query	Query: CTTGTCAAGGCTATTGGTCANGG	hit: CTTTTCCAGGCTATTGGTCAAAG	No indel	3	Yes	Chr7:18458970-18458992	+	18458986	20.4	intron 2/3 HDAC9 transcript variants
CTTGTCAGGGCTATTGCTTAAGG -- hit CTTGTCAAGGCTATTGGTCANGG -- query	Query: CTTGTCAAGGCTATTGGTCANGG	hit: CTTGTCAGGGCTATTGCTTAAGG	No indel	3	Yes	Chr20:6584634-6584656	-	6584640	8.27	intergenic
CTTGTCAGGGCTGTTGGTCGAGG -- hit CTTGTCAAGGCTATTGGTCANGG -- query	Query: CTTGTCAAGGCTATTGGTCANGG	hit: CTTGTCAGGGCTGTTGGTCGAGG	No indel	3	Yes	Chr5:137486079-137486101	-	137486085	7.37	intron 2 SPOCK1
CTAGTCAAGGCTGTTTGTCAGGG -- hit CTTGTCAAGGCTATTGGTCANGG -- query	Query: CTTGTCAAGGCTATTGGTCANGG	hit: CTAGTCAAGGCTGTTTGTCAGGG	No indel	3	Yes	Chr20:19275552-19275574	+	19275568	3.55	intron 1 SLC24A3
CTTTTCAAGGCATTGGTCAAGG -- hit CTTGTCAAGGCATTGGTCANGG -- query	Query: CTTGTCAAGGCATTGGTCANGG	hit: CTTTTCAAGGCATTGGTCAAGG	Del 9	1	Yes	Chr5:92216960-92216981	-	92216966	1.48	intron 2 ENSG00000250049
CATGTCAAGGCATTGGTCATGG -- hit CTTGTCAAGGCATTGGTCANGG -- query	Query: CTTGTCAAGGCATTGGTCANGG	hit: CATGTCAAGGCATTGGTCATGG	Del 9	1	Yes	Chr4:103065102-103065123	-	103065108	1.44	intron 3 SLC9B2
CTTGGCTTGGCTATTGGTCATGG -- hit CTTGTCAAGGCTATTGGTCANGG -- query	Query: CTTGTCAAGGCTATTGGTCANGG	hit: CTTGGCTTGGCTATTGGTCATGG	No indel	3	Yes	Chr15:77307168-77307190	-	77307174	0.69	intron 2 PEAK1
CTTGTCAAGGCTATTGGTCAAGG -- hit CTTGTCAAGGCTATTGGTCANGG -- query	Query: CTTGTCAAGGCTATTGGTCANGG	hit: CTTGTCAAGGCTATTGGTCAAGG	No indel	0	Yes	Chr11:5249956-5249978	+	5249972	0	HBG1
CTTGTCAAGGCTATTGGTCAAGG -- hit CTTGTCAAGGCTATTGGTCANGG -- query	Query: CTTGTCAAGGCTATTGGTCANGG	hit: CTTGTCAAGGCTATTGGTCAAGG	No indel	0	Yes	Chr11:5254880-5254902	+	5254896	0	HBG2
We reported hg38 coordinates.

## Sheet: sgRNA -28
In silico predicted sgRNA-dependent off-target sites (sgRNA -28)
Result	Query tag	Search result	Query type	Mismatch	Ends with RG	Chr Position	Strand	Cut site	Score	Gene ID
GGCTAGGGATAAAGAATTAAAGC -- hit GGCTAGGGATGAAGAATAAANGG -- query	Query: GGCTAGGGATGAAGAATAAANGG	hit: GGCTAGGGATAAAGAATTAAAGC	No indel	3	No	Chr18:40884880-40884902	+	40884896	24.7	intergenic
GGCTAGGGGTGAAGAAGAAAAGA -- hit GGCTAGGGATGAAGAATAAANGG -- query	Query: GGCTAGGGATGAAGAATAAANGG	hit: GGCTAGGGGTGAAGAAGAAAAGA	No indel	3	No	Chr8:115805947-115805969	+	115805963	23.35	intergenic
GGCTGGGGATGAGGAATAAAGAG -- hit GGCTAGGGATGAAGAATAAANGG -- query	Query: GGCTAGGGATGAAGAATAAANGG	hit: GGCTGGGGATGAGGAATAAAGAG	No indel	3	Yes	Chr5:35277811-35277833	-	35277817	21.29	intron 1 ENSG00000304378
TGCTAGGGATGAGGAATAAATGA -- hit GGCTAGGGATGAAGAATAAANGG -- query	Query: GGCTAGGGATGAAGAATAAANGG	hit: TGCTAGGGATGAGGAATAAATGA	No indel	3	No	Chr7:115299114-115299136	-	115299120	21.22	intron 2 ENSG00000298119
AGCTAGGGAGGAAGAATAAAAAG -- hit GGCTAGGGATGAAGAATAAANGG -- query	Query: GGCTAGGGATGAAGAATAAANGG	hit: AGCTAGGGAGGAAGAATAAAAAG	No indel	3	Yes	Chr20:56902549-56902571	+	56902565	20.62	intergenic
GGCTGGAGATGAAGAATAAATGA -- hit GGCTAGGGATGAAGAATAAANGG -- query	Query: GGCTAGGGATGAAGAATAAANGG	hit: GGCTGGAGATGAAGAATAAATGA	No indel	3	No	Chr7:117950796-117950818	+	117950812	20.42	intergenic
TTCTAGGGATGAAGAATAAAATG -- hit GGCTAGGGATGAAGAATAAANGG -- query	Query: GGCTAGGGATGAAGAATAAANGG	hit: TTCTAGGGATGAAGAATAAAATG	No indel	3	No	Chr19:29357535-29357557	+	29357551	20.25	intron 4 VSTM2B-DT
GGCTAGGGAAGAAGAAAAAGTGG -- hit GGCTAGGGATGAAGAATAAANGG -- query	Query: GGCTAGGGATGAAGAATAAANGG	hit: GGCTAGGGAAGAAGAAAAAGTGG	No indel	3	Yes	Chr4:133120340-133120362	-	133120346	9.5	intron 7 PCDH10-DT
AGCTAGGGATGAAGAAGAATGGG -- hit GGCTAGGGATGAAGAATAAANGG -- query	Query: GGCTAGGGATGAAGAATAAANGG	hit: AGCTAGGGATGAAGAAGAATGGG	No indel	3	Yes	Chr19:50012270-50012292	-	50012276	9.12	intron 3 VRK3
GGCTGGGGATGAAGAAGACAGGG -- hit GGCTAGGGATGAAGAATAAANGG -- query	Query: GGCTAGGGATGAAGAATAAANGG	hit: GGCTGGGGATGAAGAAGACAGGG	No indel	3	Yes	Chr7:141010963-141010985	+	141010979	8.19	intron 1 MRPS33
GGCTAGGGTTGAAGAAGGAAAGG -- hit GGCTAGGGATGAAGAATAAANGG -- query	Query: GGCTAGGGATGAAGAATAAANGG	hit: GGCTAGGGTTGAAGAAGGAAAGG	No indel	3	Yes	Chr1:34796655-34796677	+	34796671	7.35	intergenic
GGCTAGAGATGAAGGAGAAATGG -- hit GGCTAGGGATGAAGAATAAANGG -- query	Query: GGCTAGGGATGAAGAATAAANGG	hit: GGCTAGAGATGAAGGAGAAATGG	No indel	3	Yes	Chr4:151077471-151077493	-	151077477	5.13	intron 1 ENSG00000300329
GGGTAGGGATAAAGAATTAAGGG -- hit GGCTAGGGATGAAGAATAAANGG -- query	Query: GGCTAGGGATGAAGAATAAANGG	hit: GGGTAGGGATAAAGAATTAAGGG	No indel	3	Yes	Chr4:151130047-151130069	+	151130063	4.85	intron 17 SH3D19
GGCTGGGATGAAGAATGAAGGG -- hit GGCTGGGATGAAGAATAAANGG -- query	Query: GGCTGGGATGAAGAATAAANGG	hit: GGCTGGGATGAAGAATGAAGGG	Del 16	1	Yes	Chr1:44658946-44658967	-	44658952	4.7	intron 2 TMEM53
GGCTAGGGAAAAAGAAGAAAGGG -- hit GGCTAGGGATGAAGAATAAANGG -- query	Query: GGCTAGGGATGAAGAATAAANGG	hit: GGCTAGGGAAAAAGAAGAAAGGG	No indel	3	Yes	Chr3:72328792-72328814	+	72328808	4.2	intron 1 ENSG00000307037
GGCCAGGGATGAAGAATCAAAGG -- hit GGCTAGGGATGAAGAATAAANGG -- query	Query: GGCTAGGGATGAAGAATAAANGG	hit: GGCCAGGGATGAAGAATCAAAGG	No indel	2	Yes	Chr2:16988746-16988768	+	16988762	4.17	intergenic
AGCTAGGGATGTAGAAGAAATGG -- hit GGCTAGGGATGAAGAATAAANGG -- query	Query: GGCTAGGGATGAAGAATAAANGG	hit: AGCTAGGGATGTAGAAGAAATGG	No indel	3	Yes	Chr16:72905424-72905446	-	72905430	3.92	intron 3 ZFHX3
GGCTTGGGATAAAGAAAAAAAGG -- hit GGCTAGGGATGAAGAATAAANGG -- query	Query: GGCTAGGGATGAAGAATAAANGG	hit: GGCTTGGGATAAAGAAAAAAAGG	No indel	3	Yes	Chr16:21725630-21725652	+	21725646	3.89	intron 18 OTOA
GGATAGGGAGGAAGAAGAAAAGG -- hit GGCTAGGGATGAAGAATAAANGG -- query	Query: GGCTAGGGATGAAGAATAAANGG	hit: GGATAGGGAGGAAGAAGAAAAGG	No indel	3	Yes	Chr2:211724180-211724202	-	211724186	3.65	intron 6 ERBB4
GTCTAGGGAAGAAGAAAAAATGG -- hit GGCTAGGGATGAAGAATAAANGG -- query	Query: GGCTAGGGATGAAGAATAAANGG	hit: GTCTAGGGAAGAAGAAAAAATGG	No indel	3	Yes	Chr8:8593019-8593041	+	8593035	3.63	intergenic
GGCATGGGATGAAGAAAAAAAGG -- hit GGCTAGGGATGAAGAATAAANGG -- query	Query: GGCTAGGGATGAAGAATAAANGG	hit: GGCATGGGATGAAGAAAAAAAGG	No indel	3	Yes	Chr5:19932734-19932756	-	19932740	3.36	intron 2 CDH18
GGATCGGGATGAAGAAAAAATGG -- hit GGCTAGGGATGAAGAATAAANGG -- query	Query: GGCTAGGGATGAAGAATAAANGG	hit: GGATCGGGATGAAGAAAAAATGG	No indel	3	Yes	Chr1:238891241-238891263	+	238891257	3.34	intergenic
GGGGAGGGATGAAGAAGAAAAGG -- hit GGCTAGGGATGAAGAATAAANGG -- query	Query: GGCTAGGGATGAAGAATAAANGG	hit: GGGGAGGGATGAAGAAGAAAAGG	No indel	3	Yes	ChrX:55714172-55714194	-	55714178	3.32	intergenic
GCCTAGGGATAAAGGATAAAGGG -- hit GGCTAGGGATGAAGAATAAANGG -- query	Query: GGCTAGGGATGAAGAATAAANGG	hit: GCCTAGGGATAAAGGATAAAGGG	No indel	3	Yes	Chr4:94068270-94068292	+	94068286	2.73	intergenic
GGCCAGAGATGAAGATTAAAAGG -- hit GGCTAGGGATGAAGAATAAANGG -- query	Query: GGCTAGGGATGAAGAATAAANGG	hit: GGCCAGAGATGAAGATTAAAAGG	No indel	3	Yes	Chr19:7422290-7422312	-	7422296	2.7	intron 10 ARHGEF18
GGATTGGGATGAAGATTAAATGG -- hit GGCTAGGGATGAAGAATAAANGG -- query	Query: GGCTAGGGATGAAGAATAAANGG	hit: GGATTGGGATGAAGATTAAATGG	No indel	3	Yes	Chr16:56815719-56815741	-	56815725	2.64	intron 5 NUP93
GGCTAGGGAATATGAATAAAAGG -- hit GGCTAGGGATGAAGAATAAANGG -- query	Query: GGCTAGGGATGAAGAATAAANGG	hit: GGCTAGGGAATATGAATAAAAGG	No indel	3	Yes	Chr2:147864623-147864645	+	147864639	2.3	intron 1 ACVR2A
GGTTGGGGATGAAGGATAAAAGG -- hit GGCTAGGGATGAAGAATAAANGG -- query	Query: GGCTAGGGATGAAGAATAAANGG	hit: GGTTGGGGATGAAGGATAAAAGG	No indel	3	Yes	Chr19:21266776-21266798	+	21266792	2.24	intergenic
GCCTAGAGATAAAGAATAAAAGG -- hit GGCTAGGGATGAAGAATAAANGG -- query	Query: GGCTAGGGATGAAGAATAAANGG	hit: GCCTAGAGATAAAGAATAAAAGG	No indel	3	Yes	Chr20:11950994-11951016	-	11951000	1.06	intergenic
AGCTAGGCAGGAAGAATAAATGG -- hit GGCTAGGGATGAAGAATAAANGG -- query	Query: GGCTAGGGATGAAGAATAAANGG	hit: AGCTAGGCAGGAAGAATAAATGG	No indel	3	Yes	Chr1:48201448-48201470	-	48201454	0.89	intron 2 ENSG00000223720
AGCTACAGATGAAGAATAAAAGG -- hit GGCTAGGGATGAAGAATAAANGG -- query	Query: GGCTAGGGATGAAGAATAAANGG	hit: AGCTACAGATGAAGAATAAAAGG	No indel	3	Yes	Chr4:92833599-92833621	+	92833615	0.56	intron 2 GRID2
GGCTAGGGATGAAGAATAAAAGG -- hit GGCTAGGGATGAAGAATAAANGG -- query	Query: GGCTAGGGATGAAGAATAAANGG	hit: GGCTAGGGATGAAGAATAAAAGG	No indel	0	Yes	Chr11:5249880-5249902	-	5249886	0	HBG1
GGCTAGGGATGAAGAATAAAAGG -- hit GGCTAGGGATGAAGAATAAANGG -- query	Query: GGCTAGGGATGAAGAATAAANGG	hit: GGCTAGGGATGAAGAATAAAAGG	No indel	0	Yes	Chr11:5254804-5254826	-	5254810	0	HBG2
We reported hg38 coordinates.
