# Supplementary material for: Dissecting the epigenetic regulation of the fetal hemoglobin genes to unravel a novel therapeutic approach for β-hemoglobinopathies
Source: Nucleic Acids Res. 2025 Jul 10;53(13):gkaf637. doi: 10.1093/nar/gkaf637 (PMC12242770; doi:10.1093/nar/gkaf637)
Supplement: gkaf637_Supplemental_Files [file gkaf637_supplemental_files.zip › Supplementary Table 3.xlsx]

## Sheet: DEGs Tet1-4xsgRNAs vs mocks
Differentially expressed genes in HD HSPCs electroporated with Tet1-4xsgRNAs vs mock-electroporated HD HSPCs
Upregulated						Downregulated
GeneSymbol	FC	logFC	PValue	FDR		GeneSymbol	FC	logFC	PValue	FDR
IFI44L	39.9633	5.3206	2.65271e-134	4.61837e-130		NAPSB	-10.3457	-3.37096	5.01802e-05	0.00248899
GZMB	23.3665	4.54637	7.04416e-07	5.33213e-05		ENSG00000259869	-8.94294	-3.16075	0.000281845	0.0110766
SIGLEC1	22.7919	4.51045	1.28704e-11	2.31004e-09		JCHAIN	-8.47534	-3.08327	0.000498606	0.0180473
RNVU1-7	19.6962	4.29984	1.84865e-36	3.21851e-33		ENSG00000291236	-6.61826	-2.72645	9.47133e-09	1.07075e-06
RNVU1-18	17.1055	4.09639	5.25234e-05	0.00257587		MROCKI	-6.39876	-2.67779	0.00062235	0.021845
RNVU1-31	15.9362	3.99423	3.15277e-43	9.14828e-40		ESYT3	-5.76288	-2.52679	0.00179917	0.0498783
MX1	13.2348	3.72627	1.15756e-108	1.00766e-104		INHBA-AS1	-4.62404	-2.20916	2.29758e-06	0.000158106
ABCA9	10.9518	3.4531	2.81246e-05	0.00148829		PRICKLE2	-4.59349	-2.19959	4.27803e-38	8.27561e-35
RNU1-1	9.65458	3.27121	4.90283e-39	1.06698e-35		PDE2A	-4.55627	-2.18785	9.53189e-10	1.33831e-07
RNU2-63P	9.39236	3.23149	3.40329e-25	2.46881e-22		ENSG00000226756	-4.48306	-2.16448	0.00119845	0.0362636
ENSG00000290122	9.34133	3.22363	6.15056e-12	1.18979e-09		C3orf20	-3.87184	-1.95302	4.41282e-09	5.26214e-07
SOWAHC	8.73598	3.12697	1.36578e-05	0.000774533		NEXN	-3.75703	-1.90959	3.68926e-15	1.03597e-12
ENSG00000270022	8.29143	3.05162	7.93342e-44	2.76242e-40		AQP1	-3.68363	-1.88113	0.000708424	0.0240037
C1QC	8.09185	3.01647	4.11768e-05	0.0020664		MAP1B	-3.6584	-1.87121	1.09391e-12	2.24059e-10
ENSG00000290121	7.88021	2.97823	2.16837e-07	1.82373e-05		GP5	-3.56158	-1.83252	9.3101e-36	1.35074e-32
ENSG00000289594	7.63663	2.93294	0.00154553	0.0444022		PIRAT1	-3.5293	-1.81938	6.9276e-10	1.00508e-07
RNU1-2	7.60167	2.92632	2.96672e-35	3.68932e-32		CFAP161	-3.43653	-1.78095	1.90785e-09	2.46042e-07
OAS1	7.29162	2.86624	1.7557e-35	2.35129e-32		ENSG00000254141	-3.4157	-1.77218	6.96911e-05	0.00330606
IFI6	7.09138	2.82607	2.64866e-60	1.53711e-56		MIR3120	-3.36967	-1.75261	0.000163588	0.00699772
AXL	7.0626	2.8202	2.25029e-15	6.87325e-13		LINC00989	-3.22717	-1.69027	7.68803e-06	0.000461547
ENSG00000287190	7.05346	2.81833	4.72095e-28	4.5662e-25		EGFL6	-3.22006	-1.68709	1.97127e-08	2.11851e-06
PURPL	6.74947	2.75477	3.18522e-15	9.09093e-13		LIPC	-3.15284	-1.65665	2.6882e-08	2.80248e-06
OASL	6.64924	2.73319	1.23556e-15	3.91112e-13		ENSG00000287815	-3.15221	-1.65636	0.00141192	0.0412443
ENSG00000289914	6.59373	2.72109	8.06261e-07	6.05043e-05		LINC01560	-3.13676	-1.64928	0.000866371	0.0284059
LY6E-DT	6.37438	2.67229	8.92553e-05	0.00410009		IRX3	-3.123	-1.64293	6.71846e-07	5.13019e-05
KRT79	6.26764	2.64792	6.5e-21	3.5364e-18		PF4V1	-3.11714	-1.64022	6.71358e-17	2.71822e-14
SIGLEC9	6.15943	2.6228	0.0010605	0.0332074		DKK1	-3.11283	-1.63823	1.03579e-11	1.89823e-09
COL27A1	5.91627	2.56469	3.77102e-05	0.00192532		ME1	-3.06286	-1.61488	7.11093e-08	6.76509e-06
KLHDC7B	5.91437	2.56422	1.17731e-15	3.79575e-13		RYR2	-3.05247	-1.60998	2.92359e-06	0.000196524
CCDC194	5.64238	2.4963	0.000420891	0.0157247		TMEM40	-2.90805	-1.54005	8.33515e-12	1.56038e-09
SLCO2B1	5.56815	2.4772	7.04073e-30	7.21054e-27		TREML1	-2.86054	-1.51629	3.28097e-21	1.90406e-18
RNU5B-1	5.49361	2.45775	4.53732e-16	1.61214e-13		DGKI	-2.8519	-1.51192	1.06812e-05	0.000624024
PANX2	5.46627	2.45056	1.17034e-06	8.52537e-05		TRBV7-4	-2.82609	-1.49881	2.62809e-09	3.29173e-07
RNVU1-29	5.33047	2.41426	6.0906e-32	7.06916e-29		ACP3	-2.81998	-1.49569	8.76468e-05	0.00404756
SEPTIN10	5.32709	2.41335	0.000169699	0.00722363		BDNF	-2.78144	-1.47583	6.88978e-14	1.73842e-11
ISG15	5.24616	2.39126	4.13859e-21	2.32428e-18		PDE5A	-2.73122	-1.44955	1.09732e-27	1.00549e-24
GNAS-AS1	5.15438	2.3658	0.00116114	0.0355282		ALPK3	-2.7111	-1.43888	2.14416e-06	0.000150382
RNVU1-28	4.86725	2.28311	3.33588e-06	0.000219991		RSPH1	-2.69977	-1.43284	0.00010209	0.00462861
RNU5E-4P	4.82524	2.2706	1.2266e-07	1.11224e-05		TSPAN15	-2.69433	-1.42993	4.58549e-06	0.000289251
HELZ2	4.80188	2.2636	3.21195e-42	7.98857e-39		CALD1	-2.68603	-1.42548	2.64795e-17	1.15252e-14
SLAMF7	4.78608	2.25885	0.000182003	0.00771377		SLC35D3	-2.67859	-1.42147	6.25344e-11	1.0271e-08
XAF1	4.71554	2.23742	9.55245e-47	4.1577e-43		ENSG00000287927	-2.67751	-1.42089	1.17615e-15	3.79575e-13
LINC00595	4.54152	2.18317	0.00119845	0.0362636		PKDCC	-2.64299	-1.40217	5.76388e-06	0.000357114
IFI27	4.54152	2.18317	0.00119845	0.0362636		MYEOV	-2.63248	-1.39643	8.47565e-06	0.000502321
ENSG00000285646	4.44237	2.15133	9.28901e-13	1.94845e-10		CCDC68	-2.63106	-1.39564	3.64332e-09	4.46691e-07
KLRG2	4.31572	2.1096	3.20423e-05	0.00166524		MYL9	-2.62569	-1.3927	4.86196e-09	5.71937e-07
NSMCE1-DT	4.15085	2.05341	1.73213e-06	0.000124101		ZFPM2	-2.60944	-1.38374	2.50201e-15	7.51034e-13
RNU5F-1	4.08662	2.03091	6.66864e-11	1.08506e-08		CLEC1B	-2.59431	-1.37535	3.10765e-09	3.86458e-07
IFIT1	4.07493	2.02678	1.68608e-21	1.04838e-18		BAMBI	-2.57888	-1.36675	4.64749e-11	7.70598e-09
BTF3P6	3.97312	1.99027	0.000736256	0.0248897		HTR2A	-2.57318	-1.36355	6.44864e-10	9.51448e-08
RNU5A-1	3.94646	1.98056	6.15546e-17	2.55159e-14		VEGFC	-2.56576	-1.35939	5.2347e-07	4.08683e-05
CCDC102B	3.94545	1.98019	2.50266e-07	2.07482e-05		ENSG00000289400	-2.51698	-1.33169	4.74903e-06	0.000297412
DOC2A	3.8558	1.94703	0.00045801	0.0168227		C12orf57	-2.50329	-1.32382	3.58836e-20	1.73537e-17
LINC02922	3.83185	1.93804	0.00115021	0.0352554		PLCH1	-2.502	-1.32308	1.35826e-15	4.22273e-13
IFITM1	3.82545	1.93563	6.19464e-26	4.90221e-23		RAB3C	-2.49802	-1.32079	1.60506e-07	1.40423e-05
IRF9	3.81624	1.93215	7.00991e-13	1.54854e-10		PPBP	-2.49594	-1.31959	1.0892e-21	7.02329e-19
ENSG00000262202	3.77654	1.91707	1.36511e-20	7.20199e-18		LTB	-2.45135	-1.29358	0.00081009	0.0269154
CPM	3.7674	1.91357	1.38224e-05	0.000781325		PRTN3	-2.43508	-1.28397	1.69133e-20	8.66061e-18
UCKL1-AS1	3.76418	1.91234	0.000286592	0.0112125		TUBB1	-2.41847	-1.2741	5.89262e-20	2.77272e-17
HS3ST1	3.73191	1.89992	0.000708424	0.0240037		IRAG1	-2.39266	-1.25861	2.88606e-19	1.32227e-16
IRF7	3.72916	1.89885	3.91679e-26	3.24721e-23		DENND2C	-2.37368	-1.24713	6.51086e-10	9.52555e-08
RNU4ATAC	3.72313	1.89652	2.40899e-10	3.67899e-08		TGFB1I1	-2.3683	-1.24385	3.6818e-14	9.56718e-12
FAM218A	3.69059	1.88385	0.00178794	0.049646		DACT1	-2.36063	-1.23917	2.24126e-07	1.867e-05
AHNAK2	3.65388	1.86943	0.000439432	0.0163124		PRRT4	-2.35729	-1.23713	0.00152346	0.0438405
OAS2	3.6338	1.86148	9.27057e-36	1.35074e-32		LIPH	-2.3276	-1.21884	3.55654e-06	0.00023278
MATN1-AS1	3.61065	1.85226	2.0201e-08	2.15766e-06		SNX21	-2.31349	-1.21007	7.95477e-05	0.00372292
ENSG00000276216	3.54643	1.82637	1.57917e-13	3.81851e-11		CHRM2	-2.26306	-1.17827	7.58236e-05	0.00355819
PLA2G7	3.49699	1.80612	0.000109335	0.00489338		SEC14L5	-2.25037	-1.17016	2.7128e-10	4.10694e-08
SNORD3B-1	3.48074	1.79939	1.39537e-11	2.47891e-09		RAB30	-2.23068	-1.15748	1.10027e-09	1.50832e-07
ENSG00000287979	3.3902	1.76137	2.96805e-16	1.09944e-13		PTGER3	-2.22575	-1.15429	1.01556e-15	3.53617e-13
FAT1	3.37862	1.75643	1.87392e-05	0.00103571		EGF	-2.22335	-1.15274	1.79775e-09	2.33573e-07
IFI44	3.35848	1.74781	2.72749e-30	2.96784e-27		GNG11	-2.20654	-1.14179	3.37374e-09	4.16574e-07
OSBPL6	3.30477	1.72455	5.00302e-23	3.3501e-20		VCAN	-2.2058	-1.1413	4.72268e-07	3.73736e-05
TRIM73	3.29301	1.71941	0.000943803	0.0303363		ITGA2	-2.18507	-1.12768	1.15428e-15	3.79575e-13
CNTNAP2	3.26846	1.70861	0.000582389	0.0207774		CCL5	-2.17522	-1.12116	4.19391e-08	4.19632e-06
GPRC5C	3.26846	1.70861	0.000582389	0.0207774		CCR4	-2.1367	-1.09539	3.39357e-06	0.000222951
PRKAG2-AS1	3.24795	1.69953	0.000362374	0.0138051		RN7SL3	-2.1334	-1.09315	3.43771e-16	1.24689e-13
EDA2R	3.23149	1.6922	5.18237e-14	1.32684e-11		SLA2	-2.11376	-1.07981	5.97653e-17	2.53784e-14
RAB1AP1	3.17798	1.66811	0.000866371	0.0284059		MT-TL1	-2.11077	-1.07777	0.000114681	0.00505703
MMP9	3.15075	1.65569	6.94052e-06	0.000422498		SPX	-2.10856	-1.07626	8.50771e-09	9.80923e-07
EPPK1	3.14483	1.65298	4.6103e-06	0.000289766		LINC02762	-2.09062	-1.06393	0.000602368	0.0213465
AGGF1P2	3.09933	1.63196	6.56108e-06	0.000400801		TRBV6-5	-2.09048	-1.06384	2.22932e-06	0.000154018
C5AR1	3.09589	1.63036	4.36803e-06	0.000278562		LINC00504	-2.08431	-1.05957	9.54494e-06	0.00056141
ENSG00000287978	3.0785	1.62223	7.23016e-10	1.04031e-07		ANXA3	-2.07258	-1.05143	1.41715e-05	0.000798465
IL7R	3.00971	1.58962	3.89127e-06	0.000253734		CFAP58	-2.07063	-1.05007	0.00113865	0.0350103
DDX60	2.98797	1.57916	1.47935e-26	1.28777e-23		TMA7B	-2.06528	-1.04634	0.000149202	0.00641384
RNVU1-15	2.96957	1.57025	5.80976e-09	6.74319e-07		LY6G6F	-2.06184	-1.04393	0.000687203	0.0236447
EPSTI1	2.95731	1.56428	7.0358e-24	4.89973e-21		SH3BP5	-2.05038	-1.03589	8.69918e-14	2.16361e-11
SNORD3B-2	2.94839	1.55993	2.03266e-21	1.2203e-18		GNAZ	-2.04744	-1.03382	4.54248e-11	7.67812e-09
SLFN5	2.94421	1.55788	2.05032e-20	1.01989e-17		MPO	-2.04736	-1.03376	1.64887e-16	6.3793e-14
GEM	2.9306	1.5512	0.00064934	0.0227008		GP9	-2.04713	-1.0336	2.88843e-15	8.38126e-13
IL12A	2.9125	1.54226	4.0287e-05	0.00203303		PF4	-2.04254	-1.03037	1.07717e-15	3.67717e-13
TSKU	2.89475	1.53344	0.000149106	0.00641384		MYOM1	-2.04231	-1.0302	3.04842e-08	3.12194e-06
NRP1	2.88744	1.52979	0.000233638	0.00950382		INSYN2A	-2.03996	-1.02854	0.00129534	0.0386143
COL11A2	2.84711	1.5095	0.00151377	0.0436829		GOLGA5P1	-2.03335	-1.02386	0.000689683	0.0236832
ENSG00000274667	2.84711	1.5095	0.00151377	0.0436829		PAPSS2	-2.03281	-1.02348	2.15145e-07	1.81829e-05
HDX	2.78368	1.47699	0.00030086	0.0117181		HPSE	-2.03177	-1.02274	5.40879e-15	1.44872e-12
CCNA1	2.74899	1.4589	8.65029e-10	1.23444e-07		ENSG00000276289	-2.00859	-1.00618	0.000882219	0.0287834
OLFML2B	2.74767	1.45821	6.65809e-05	0.00319331
ENSG00000289424	2.74339	1.45596	0.000271228	0.0107077
SH2D2A	2.74243	1.45545	7.01711e-11	1.13118e-08
NRP2	2.73684	1.45251	0.00120037	0.0362636
C5AR2	2.73032	1.44907	6.24334e-07	4.7884e-05
MT2A	2.70628	1.43631	1.86129e-06	0.000132808
MOB3B	2.68537	1.42512	7.72937e-13	1.6821e-10
ANKRD35	2.67029	1.417	0.00170754	0.0479489
TAS2R10	2.67029	1.417	0.00170754	0.0479489
OAS3	2.63611	1.39841	1.20451e-25	9.11761e-23
IFIT3	2.57403	1.36403	2.52168e-16	9.54401e-14
IFT122P3	2.57356	1.36377	0.000245406	0.00989011
GALNT5	2.5511	1.35112	2.81804e-15	8.31561e-13
SPP1	2.53909	1.34431	1.09092e-05	0.000635216
LAX1	2.53066	1.33952	2.8212e-10	4.23424e-08
CTSL	2.52411	1.33577	4.02678e-06	0.000260618
A2M	2.50704	1.32599	0.000916862	0.0297809
GPNMB	2.48304	1.31211	5.62735e-13	1.27237e-10
HERC6	2.47284	1.30617	1.07172e-16	4.2406e-14
LBH	2.45739	1.29712	4.93382e-15	1.34215e-12
MX2	2.45739	1.29712	4.93382e-15	1.34215e-12
ACP5	2.44335	1.28886	0.000113978	0.00504926
RNVU1-30	2.4262	1.2787	1.21978e-05	0.000703193
BISPR	2.41406	1.27146	1.16148e-09	1.57979e-07
IGFBP2	2.40795	1.26781	1.48072e-09	1.98303e-07
HCP5	2.38187	1.25209	1.56391e-12	3.166e-10
SPRY4	2.37725	1.24929	2.10368e-05	0.00114097
RTN4RL2	2.37401	1.24732	0.000109977	0.00489694
SAMD9L	2.36639	1.24269	7.61192e-19	3.39804e-16
MIR34AHG	2.34679	1.23069	2.07432e-08	2.18872e-06
CHD5	2.34153	1.22745	2.72323e-07	2.24699e-05
TMOD1	2.31803	1.2129	4.9449e-13	1.13277e-10
ISG20	2.31323	1.20991	0.000193561	0.00808131
PLPP1	2.30946	1.20756	1.06198e-06	7.76855e-05
SSPOP	2.29502	1.19851	1.59708e-07	1.40423e-05
AKR1C1	2.26919	1.18218	5.2079e-10	7.74954e-08
AGRN	2.25448	1.17279	7.02668e-13	1.54854e-10
IL18R1	2.24957	1.16965	9.08582e-12	1.68281e-09
RHCE	2.24545	1.167	0.000299726	0.0117001
CFAP20DC	2.19406	1.1336	0.00166395	0.0472583
SLC22A20P	2.19004	1.13096	0.000218308	0.00898522
RNU5D-1	2.18118	1.12511	3.32936e-07	2.69601e-05
PHLDA2	2.17081	1.11824	0.000984046	0.0312632
IFIT5	2.16553	1.11472	2.28483e-12	4.57228e-10
VSIG10L	2.16055	1.1114	0.000251793	0.0100868
RDH10	2.14597	1.10163	6.9185e-12	1.30925e-09
SHANK1	2.14212	1.09904	6.17702e-08	6.00792e-06
BCAR1	2.13605	1.09495	0.000102905	0.00465343
RSAD2	2.12495	1.08743	2.94862e-12	5.76803e-10
AFTPH-DT	2.08907	1.06286	0.000687203	0.0236447
LINC01422	2.088	1.06212	0.000107771	0.00484829
TLDC2	2.08529	1.06025	0.000537907	0.0193286
ENSG00000290039	2.08417	1.05947	1.60377e-05	0.000897804
GDF15	2.07458	1.05282	0.000236725	0.00960697
DHX58	2.0735	1.05207	2.31542e-08	2.4284e-06
NAT8L	2.07208	1.05108	0.000189081	0.00793229
AVP	2.05409	1.0385	0.000337035	0.0129818
PARP9	2.0395	1.02821	3.3986e-14	8.96509e-12
EPOP	2.03823	1.02732	0.00167055	0.0472915
CCDC168	2.03511	1.02511	0.000882219	0.0287834
ENSG00000271141	2.0311	1.02226	0.000302047	0.011738
SNORD12C	2.02611	1.01871	4.11856e-05	0.0020664
TPSD1	2.02127	1.01526	1.81728e-13	4.3341e-11
RPS3P6	2.01038	1.00747	0.00060922	0.0214707
BST2	2.00183	1.00132	1.6789e-11	2.92297e-09
FC, fold change; FDR, false discovery rate
