# Supplementary material for: Dissecting the epigenetic regulation of the fetal hemoglobin genes to unravel a novel therapeutic approach for β-hemoglobinopathies
Source: Nucleic Acids Res. 2025 Jul 10;53(13):gkaf637. doi: 10.1093/nar/gkaf637 (PMC12242770; doi:10.1093/nar/gkaf637)
Supplement: gkaf637_Supplemental_Files [file gkaf637_supplemental_files.zip › Supplementary Table 4.xlsx]

## Sheet: DEGs
DNA methylation levels in upregulated and down-regulated genes in control and treated samples
GENE	CHROMOSOME	START-END	AVERAGE_Ctr	AVERAGE_Tet1	DIFFERENTIAL
A2M	chr12	9024893-9123416	82.3366	76.8448	-5.49173
ABCA9	chr17	69826402-69980867	87.4504	82.532	-4.91842
ACP3	chr3	135036847-135137776	87.7147	82.5228	-5.19189
ACP5	chr19	11677190-11731505	70.8467	66.1199	-4.72679
AFTPH-DT	chr2	64506627-64558593	71.5858	64.9018	-6.68403
AGGF1P2	chr10	134568307-134619509	51.8688	48.5024	-3.36645
AGRN	chr1	425247-511181	51.8585	46.9331	-4.92538
AHNAK2	chr14	99158727-99247852	69.9217	63.4649	-6.45678
AKR1C1	chr10	4938746-5008614	86.4851	83.2625	-3.22258
ALPK3	chr15	82544719-82650867	86.5285	81.2119	-5.3166
ANKRD35	chr1	144958377-145027686	66.1009	61.8308	-4.27019
ANXA3	chr4	81862335-81971029	81.2322	75.7803	-5.45187
AQP1	chr7	31024501-31088163	80.3927	75.4398	-4.95288
AVP	chr20	3088454-3140623	57.4798	53.7365	-3.74326
AXL	chr19	44015107-44107625	71.0647	66.0778	-4.98694
BAMBI	chr10	28683908-28739318	59.6044	56.9884	-2.61602
BCAR1	chr16	81249930-81339755	73.6239	67.8259	-5.79803
BDNF	chr11	27770301-27887460	52.449	50.3208	-2.12817
BISPR	chr19	17515421-17575483	67.5257	62.6834	-4.84235
BST2	chr19	17512665-17565365	63.3093	58.5614	-4.74781
BTF3P6	chr21	31875445-31925943	74.6677	70.4256	-4.24213
C12orf57	chr12	6929599-6982169	49.7899	46.1007	-3.68919
C1QC	chr1	22443666-22498122	74.103	71.7242	-2.37877
C3orf20	chr3	14652557-14800453	81.4962	77.4471	-4.04914
C5AR1	chr19	50104142-50172539	80.2934	77.2732	-3.02024
C5AR2	chr19	50132644-50197793	79.4256	76.2188	-3.20678
CALD1	chr7	136028098-136303520	83.3988	80.6781	-2.72075
CCDC102B	chr18	68906337-69456013	84.7957	83.1757	-1.62003
CCDC168	chr13	101922434-102002110	71.1039	66.9297	-4.17417
CCDC194	chr19	17496944-17553920	69.5639	65.2249	-4.33906
CCDC68	chr18	55079591-55187630	81.6527	78.7257	-2.92694
CCL5	chr17	36794399-36853268	87.2376	82.2123	-5.02533
CCNA1	chr13	35626206-35687375	59.0335	56.4165	-2.61693
CCR4	chr3	32928438-32983143	87.5589	82.1026	-5.45623
CFAP161	chr15	78937932-79038182	77.3783	71.1565	-6.22182
CFAP20DC	chr3	58731584-59115440	85.5186	80.9634	-4.55518
CFAP58	chr10	105201654-105368247	72.3197	69.5087	-2.81093
CHD5	chr1	5602473-5730967	73.2152	68.419	-4.79613
CHRM2	chr7	138153337-138354898	75.0556	71.3844	-3.67124
CLEC1B	chr12	9854239-9913052	86.6803	83.8782	-2.80205
CNTNAP2	chr7	147271849-149627894	87.1094	83.7317	-3.37778
COL11A2	chr6	32959047-33039927	55.7744	52.3299	-3.4445
COL27A1	chr9	126327719-126536655	78.5288	73.6779	-4.85092
CPM	chr12	68796776-68968048	83.128	79.7612	-3.36685
CTSL	chr9	99854735-99910089	75.2783	71.1591	-4.11924
DACT1	chr14	52816138-52880396	68.4129	64.787	-3.62593
DDX60	chr4	171550326-171709983	87.4344	83.1174	-4.31694
DENND2C	chr1	114569305-114706497	80.2228	77.4632	-2.75962
DGKI	chr7	138665170-139181064	82.2555	79.1711	-3.08445
DHX58	chr17	42932915-42994232	74.4194	70.3487	-4.07067
DKK1	chr10	53135859-53189235	58.0264	55.0907	-2.93573
DOC2A	chr16	30263154-30330880	65.6035	61.0281	-4.57546
EDA2R	chrX	64998365-65092011	77.312	76.8496	-0.462397
EGF	chr4	113189975-113340858	86.8465	83.134	-3.71252
EGFL6	chrX	13126011-13239962	76.6156	72.2943	-4.32125
EPOP	chr17	39509773-39563027	58.8941	54.606	-4.28809
EPPK1	chr8	144989015-145061744	81.5838	72.9416	-8.6422
EPSTI1	chr13	42081432-42235657	85.5852	81.6171	-3.96812
ESYT3	chr3	141150169-141247247	76.1183	72.3413	-3.77697
FAM218A	chr4	168279611-168331794	80.1137	78.8547	-1.259
FAT1	chr4	189909525-190099022	75.8509	73.1329	-2.71797
GALNT5	chr2	157685672-157796631	84.8361	80.8629	-3.97318
GDF15	chr19	18490920-18548324	71.1527	66.4978	-4.65498
GEM	chr8	95349122-95412192	73.7483	70.5699	-3.17837
GNAS-AS1	chr20	60576516-60659021	69.911	69.3076	-0.603441
GNAZ	chr22	23468390-23572904	73.1332	68.6001	-4.53311
GNG11	chr7	95132662-95189537	74.75	70.7959	-3.95409
GOLGA5P1	chr5	39393349-39444989	83.4903	77.1985	-6.29176
GP5	chr3	197068240-197122685	73.6772	69.2983	-4.3789
GP9	chr3	131774713-131832274	74.6358	70.9279	-3.70791
GPNMB	chr7	23358213-23436546	77.0231	72.4701	-4.55299
GPRC5C	chr17	75297628-75367195	62.2113	57.6667	-4.54455
GZMB	chr14	18804837-18858074	88.9304	83.5485	-5.38189
HBB	chr11	5259832-5311439	85.4417	79.0178	-6.42388
HBB-focus	chr11	5284305-5287597	79.2115	78.1863	-1.02517
HBG1	chr11	5282634-5334208	85.3432	77.3527	-7.99052
HBG1-focus	chr11	5307495-5309617	92.133	69.6928	-22.4401
HBG2	chr11	5287544-5339138	85.9458	76.6428	-9.30302
HBG2-focus	chr11	5312327-5314871	91.4756	68.7354	-22.7401
HCP5	chr6	31291305-31343934	78.5435	76.004	-2.53949
HDX	chrX	82729225-82963810	83.6584	83.5835	-0.0749519
HELZ2	chr20	65345683-65412688	76.6478	70.574	-6.07374
HERC6	chr4	91684824-91799756	73.6141	69.2865	-4.32762
HPSE	chr4	86597557-86690251	69.2851	65.6419	-3.64313
HS3ST1	chr4	11344209-11435393	71.663	69.4965	-2.16646
HTR2A	chr13	46027771-46144333	82.4612	78.0905	-4.3707
IFI27	chr14	88313053-88368998	81.6083	79.0014	-2.60692
IFI44	chr1	78463644-78527933	84.8273	82.0911	-2.73626
IFI44L	chr1	78434314-78510000	83.5523	79.6491	-3.90326
IFI6	chr1	27482374-27538475	74.7105	69.1715	-5.53895
IFIT1	chr10	90251467-90315330	68.793	64.5251	-4.26783
IFIT3	chr10	90186865-90249839	83.0338	78.5511	-4.48271
IFIT5	chr10	90273411-90329831	67.7721	63.299	-4.47303
IFITM1	chr11	330743-384591	65.4963	60.347	-5.14929
IFT122P3	chr3	131581228-131641261	76.2705	71.2207	-5.04982
IGFBP2	chr2	217090243-217171861	72.7312	68.9607	-3.7705
IL12A	chr3	162738550-162795734	78.8566	73.904	-4.95258
IL18R1	chr2	102789660-102882641	77.6142	72.2904	-5.32378
IL7R	chr5	36080155-36152873	87.6768	82.9389	-4.73791
INHBA-AS1	chr7	41827317-41962768	78.2681	74.2316	-4.03653
INSYN2A	chr10	128004007-128115188	75.1556	70.7357	-4.41985
IRAG1	chr11	10632620-10803670	82.1093	76.7245	-5.38476
IRF7	chr11	636201-689566	71.1548	65.7158	-5.43902
IRF9	chr14	18334574-18389874	58.6242	54.573	-4.0512
IRX3	chr16	60056297-60109780	33.0015	30.933	-2.06848
ISG15	chr1	418628-469671	43.3961	40.4934	-2.90266
ISG20	chr15	86365338-86436119	75.4971	70.4993	-4.99778
ITGA2	chr5	53792115-53947565	74.2243	71.2154	-3.00893
JCHAIN	chr4	73973009-74044368	77.6299	72.9327	-4.69724
KLHDC7B	chr22	51031466-51086530	53.334	50.3991	-2.93493
KLRG2	chr7	140715393-140821968	80.4319	76.2694	-4.16252
KRT79	chr12	52760865-52823767	85.5312	79.6826	-5.84855
LAX1	chr1	203003377-203064551	81.0106	76.2994	-4.71114
LBH	chr2	30250785-30329277	69.9448	64.7273	-5.21747
LINC00504	chr4	14425240-14893074	86.4276	83.4849	-2.94278
LINC00595	chr10	79111415-79174280	73.3996	69.2624	-4.13711
LINC00989	chr4	82803341-82937097	88.3601	83.4423	-4.91777
LINC01422	chr22	27339244-27406565	74.6262	74.319	-0.307213
LINC01560	chrX	46867607-46920119	76.0398	70.2755	-5.76431
LINC02762	chr11	112256059-112397973	81.0625	76.5963	-4.46623
LIPC	chr15	56208960-56396844	86.6476	81.5497	-5.09786
LIPH	chr3	188297024-188393409	79.6557	76.0837	-3.57204
LTB	chr6	31408610-31460477	69.6513	63.9053	-5.74606
LY6E-DT	chr8	144100816-144187087	75.5137	70.1464	-5.36728
LY6G6F	chr6	31534901-31588714	64.8237	60.1783	-4.64544
MAP1B	chr5	72563652-72715733	75.5709	71.8816	-3.6893
MATN1-AS1	chr1	30543743-30601717	69	63.818	-5.18204
ME1	chr6	84408644-84679257	78.6103	76.2752	-2.33515
MIR3120	chr1	171470527-171520607	91.2151	86.8111	-4.40402
MIR34AHG	chr1	8657316-8741966	64.1899	59.8423	-4.34766
MMP9	chr20	47719921-47777589	42.0512	39.608	-2.44323
MOB3B	chr9	27310803-27565380	82.8749	78.3004	-4.57447
MPO	chr17	59112736-59173814	75.0483	70.2699	-4.77842
MROCKI	chr6	115027224-115082552	48.5111	45.2408	-3.27026
MT2A	chr16	62378549-62429462	51.3865	48.3682	-3.01831
MX1	chr21	39782998-39872898	77.2818	71.9763	-5.30557
MX2	chr21	39725638-39823083	76.4322	71.131	-5.30128
MYEOV	chr11	69286284-69339452	77.1163	71.1065	-6.00971
MYL9	chr20	38240393-38300321	69.3719	63.781	-5.59093
MYOM1	chr18	3197339-3430523	77.8779	73.968	-3.90993
NAPSB	chr19	53396336-53457322	43.6817	39.2585	-4.42316
NAT8L	chr4	2032805-2092569	57.1371	52.1678	-4.96929
NEXN	chr1	77702428-77807694	86.0654	80.1714	-5.894
NRP1	chr10	33181293-33400463	74.6472	71.9126	-2.73462
NRP2	chr2	206139595-206305478	72.8378	67.977	-4.86086
NSMCE1-DT	chr16	27521836-27594105	71.7557	66.547	-5.20873
OAS1	chr12	112858649-112934905	78.824	74.9376	-3.88637
OAS2	chr12	112930143-113013347	83.1642	80.5889	-2.57531
OAS3	chr12	112890123-112974876	77.7095	74.0581	-3.65138
OASL	chr12	120982355-121053848	83.0855	78.3475	-4.73803
OLFML2B	chr1	161302500-161393171	78.7178	74.3972	-4.32062
OSBPL6	chr2	178651512-178910713	78.0448	74.1744	-3.87042
PANX2	chr22	50652468-50712032	58.98	53.7685	-5.21158
PAPSS2	chr10	88518727-88656613	82.1032	77.2824	-4.82081
PARP9	chr3	125222222-125309030	69.3819	64.5211	-4.8608
PDE2A	chr11	72477658-72627659	68.7591	63.4776	-5.2815
PDE5A	chr4	122774522-122958950	75.8606	72.7727	-3.08782
PF4	chr4	77299459-77350772	70.2664	67.6133	-2.65311
PF4V1	chr4	77171961-77223148	59.9714	54.9231	-5.04829
PHLDA2	chr11	2992370-3043517	67.9573	61.203	-6.75439
PIRAT1	chr2	37808205-37907834	78.9221	74.8997	-4.02242
PKDCC	chr2	42028518-42089014	63.9531	59.8462	-4.10686
PLA2G7	chr6	46516848-46598478	75.1667	70.2606	-4.9061
PLCH1	chr3	158195392-158543944	85.3274	80.8781	-4.44927
PLPP1	chr5	56227163-56387555	82.8483	78.8469	-4.00139
PPBP	chr4	77305080-77356831	71.4551	67.7901	-3.66499
PRICKLE2	chr3	64110847-64336751	85.8284	80.4955	-5.3329
PRKAG2-AS1	chr7	153024869-153077050	68.9216	64.873	-4.04859
PRRT4	chr7	129637082-129698815	59.9424	57.2768	-2.66562
PRTN3	chr19	771963-829283	62.8387	58.5873	-4.25143
PTGER3	chr1	70705386-70950810	79.2802	75.9642	-3.31595
PURPL	chr5	27552952-27627067	90.2406	85.5877	-4.6529
RAB1AP1	chr2	191456550-191507866	72.4371	68.7078	-3.72926
RAB30	chr11	82884596-83033355	81.4411	77.4782	-3.96289
RAB3C	chr5	59374478-59702989	84.7382	79.9864	-4.75177
RDH10	chr8	73699122-73779883	66.0642	61.7408	-4.32344
RHCE	chr1	25173547-25291530	71.1793	67.0912	-4.08803
RN7SL3	chr14	44033839-44084137	62.844	59.8458	-2.9982
RNU1-1	chr1	15930819-15980982	56.2254	52.2415	-3.98386
RNU1-2	chr1	16681420-16731583	50.1107	48.2499	-1.86079
RNU2-63P	chr2	88002939-88053093	76.2695	69.8835	-6.386
RNU4ATAC	chr2	121941167-121991296	73.9855	69.141	-4.84452
RNU5A-1	chr15	63080415-63130531	70.6053	66.65	-3.95537
RNU5B-1	chr15	63089055-63139171	69.8163	65.9687	-3.84757
RNU5D-1	chr1	44577006-44627105	72.2487	66.3518	-5.89698
RNU5E-4P	chr1	11428924-11479043	60.976	57.2267	-3.74937
RNU5F-1	chr1	44567727-44617842	71.5929	65.8809	-5.71206
RNVU1-15	chr1	143628861-143679025	63.8303	60.312	-3.51826
RNVU1-18	chr1	142776537-142826700	56.1112	51.1191	-4.99214
RNVU1-28	chr1	143480789-143530952	51.3667	48.3003	-3.06639
RNVU1-29	chr1	148406417-148456580	60.4615	56.0394	-4.42207
RNVU1-30	chr1	148735892-148786145	72.8386	67.4233	-5.4153
RNVU1-31	chr1	144557485-144607648	47.7618	44.4554	-3.30642
RNVU1-7	chr1	146743502-146793665	49.2518	46.8725	-2.37937
RPS3P6	chr12	61975274-62025890	86.151	82.288	-3.86304
RSAD2	chr2	6862387-6944736	55.4204	51.5451	-3.87534
RSPH1	chr21	40836997-40911024	65.2751	60.2555	-5.01955
RTN4RL2	chr11	57385743-57452752	57.731	53.1664	-4.5646
RYR2	chr1	236428199-237270297	82.6923	80.7232	-1.96918
SAMD9L	chr7	94347089-94415420	86.4662	81.6595	-4.80664
SEC14L5	chr16	4962819-5073658	70.0266	66.5624	-3.46425
SEPTIN10	chr2	109978863-110100030	73.6608	70.015	-3.64577
SH2D2A	chr1	155918096-155978700	77.6832	73.5067	-4.17653
SH3BP5	chr3	15231759-15368784	77.1689	72.9376	-4.23129
SHANK1	chr19	53722980-53833613	47.8752	44.393	-3.48226
SIGLEC1	chr20	3692911-3768544	69.4037	62.7083	-6.69537
SIGLEC9	chr19	54186244-54255912	75.778	71.3352	-4.44285
SLA2	chr20	38311183-38395537	78.4458	73.7209	-4.72495
SLAMF7	chr1	159851146-159916896	85.4808	81.0255	-4.45532
SLC22A20P	chr11	65182124-65261163	77.7008	72.3345	-5.36625
SLC35D3	chr6	138085480-138138839	53.9976	49.8463	-4.15129
SLCO2B1	chr11	75055709-75161155	81.0736	76.224	-4.84952
SLFN5	chr17	36166007-36246590	75.5779	71.7209	-3.85703
SNORD12C	chr20	51023443-51073521	69.2618	66.5459	-2.71589
SNORD3B-1	chr17	18984811-19035027	62.3337	59.568	-2.76571
SNORD3B-2	chr17	18986810-19037026	61.3785	58.3603	-3.01824
SNX21	chr20	47545293-47604777	64.3986	61.0589	-3.33975
SOWAHC	chr2	110050428-110105054	62.307	59.1754	-3.13162
SPP1	chr4	91277203-91334899	62.3033	59.725	-2.5783
SPRY4	chr5	142816037-142880632	71.3675	67.9912	-3.37632
SPX	chr12	21380263-21436916	62.9337	60.5144	-2.4193
SSPOP	chr7	150932942-151040873	72.9712	66.1718	-6.79943
TAS2R10	chr12	10673316-10724455	91.1537	86.3862	-4.76752
TGFB1I1	chr16	31834540-31890348	55.8391	51.7394	-4.09977
TLDC2	chr20	38572382-38643601	69.8825	65.1644	-4.71807
TMA7B	chr22	40406389-40460898	82.4605	76.4353	-6.02515
TMEM40	chr3	12710046-12795993	86.9544	82.0304	-4.92398
TMOD1	chr9	109648130-109798684	78.0342	73.6681	-4.36608
TPSD1	chr16	1246757-1300049	69.7701	64.4657	-5.30439
TRBV6-5	chr7	143762750-143813185	70.4839	64.652	-5.83191
TRBV7-4	chr7	143766908-143817369	68.6388	62.5016	-6.1372
TREML1	chr6	40952812-41008997	87.2726	79.8826	-7.38992
TRIM73	chr7	76657903-76717889	83.1117	75.4227	-7.68899
TSKU	chr11	76687593-76753455	66.38	60.9303	-5.44978
TSPAN15	chr10	70294512-70442621	68.5262	65.4997	-3.02646
TUBB1	chr20	60774451-60834767	63.8334	58.8598	-4.97356
UCKL1-AS1	chr20	65749345-65802946	56.0302	52.1703	-3.85985
VCAN	chr5	83935520-84096053	71.4857	68.6641	-2.82159
VEGFC	chr4	179997579-180156932	76.7232	72.7865	-3.93675
VSIG10L	chr19	54394802-54456866	55.2638	51.4797	-3.78408
XAF1	chr17	6631081-6701290	76.0195	71.5464	-4.47301
ZFPM2	chr8	106420857-106957108	82.8422	78.8065	-4.03575
We reported hg38 coordinates.
Differential, difference between DNA methylation levels in control and treated groups
