# Supplementary material for: Dissecting the epigenetic regulation of the fetal hemoglobin genes to unravel a novel therapeutic approach for β-hemoglobinopathies
Source: Nucleic Acids Res. 2025 Jul 10;53(13):gkaf637. doi: 10.1093/nar/gkaf637 (PMC12242770; doi:10.1093/nar/gkaf637)
Supplement: gkaf637_Supplemental_Files [file gkaf637_supplemental_files.zip › Supplementary Table 5.xlsx]

## Sheet: 17k genes
DNA methylation levels in all genes in control and treated samples
GENE	CHROMOSOME	START-END	AVERAGE_Ctr	AVERAGE_Tet1	DIFFERENTIAL
A1BG	NC_000019.10	58345178-58353492	55.8935	49.8582	-6.03531
A1BG-AS1	NC_000019.10	58347718-58355455	71.2588	63.583	-7.67588
A2M	NC_000012.12	9067664-9116229	92.8098	88.8061	-4.00372
A2M-AS1	NC_000012.12	9065163-9068689	83.7952	71.0682	-12.7271
A4GALT	NC_000022.11	42692121-42721298	68.9401	64.3897	-4.5504
AACS	NC_000012.12	125065434-125143333	88.6855	84.7031	-3.9824
AADAT	NC_000004.12	170060222-170091699	63.0312	60.5107	-2.52049
AAGAB	NC_000015.10	67200667-67255195	77.0023	73.7105	-3.29176
AAK1	NC_000002.12	69457997-69674349	82.8285	79.4334	-3.39502
AAMDC	NC_000011.10	77821109-77918432	88.2887	85.8021	-2.48667
AAMP	NC_000002.12	218264129-218270178	64.5372	57.5093	-7.02781
AAR2	NC_000020.11	36236131-36270918	83.1022	79.2921	-3.81015
AARS1	NC_000016.10	70251983-70289707	82.0987	79.2403	-2.85844
AARS2	NC_000006.12	44298731-44313347	73.6226	66.6194	-7.00314
AASDH	NC_000004.12	56338287-56387508	83.2085	80.1991	-3.00934
AASDHPPT	NC_000011.10	106075501-106098699	49.2729	48.458	-0.814896
AASS	NC_000007.14	122064583-122144308	77.0662	74.8417	-2.22442
AATF	NC_000017.11	36948925-37056871	92.3882	91.2786	-1.10961
AATK	NC_000017.11	81110487-81166221	80.3155	73.8719	-6.44364
ABAT	NC_000016.10	8674596-8784575	87.7626	85.0676	-2.69507
ABCA1	NC_000009.12	104781006-104928155	82.761	79.661	-3.10003
ABCA10	NC_000017.11	69147214-69244846	90.5027	86.7654	-3.73723
ABCA11P	NC_000004.12	425773-427882	85.5602	86.4675	0.907272
ABCA13	NC_000007.14	48171458-48647497	88.2531	84.7671	-3.48605
ABCA15P	NC_000016.10	21315911-21339037	96.3646	93.2353	-3.1293
ABCA2	NC_000009.12	137007234-137028915	73.2318	67.2191	-6.01268
ABCA3	NC_000016.10	2275881-2340746	83.3528	79.7709	-3.58193
ABCA5	NC_000017.11	69244311-69327244	78.954	76.1567	-2.79726
ABCA6	NC_000017.11	69078702-69141895	88.2432	86.6733	-1.56991
ABCA7	NC_000019.10	1039997-1065572	77.81	71.803	-6.00694
ABCA9	NC_000017.11	68974488-69060949	90.0769	85.9502	-4.12662
ABCB1	NC_000007.14	87503017-87713323	75.7244	72.5318	-3.19268
ABCB10	NC_000001.11	229516582-229558707	73.5833	70.7653	-2.81806
ABCB4	NC_000007.14	87401696-87480435	76.3977	71.461	-4.93674
ABCB6	NC_000002.12	219209772-219218994	59.5774	53.9778	-5.59963
ABCB7	NC_000023.11	75051048-75156732	86.1732	83.0425	-3.13074
ABCB8	NC_000007.14	151028422-151047782	78.6352	74.3812	-4.25405
ABCB9	NC_000012.12	122920951-122981649	68.584	65.0858	-3.49813
ABCC1	NC_000016.10	15949138-16143257	80.7404	82.0593	1.31893
ABCC10	NC_000006.12	43427366-43450430	76.3283	73.2643	-3.06402
ABCC2	NC_000010.11	99782640-99852594	87.7085	82.4277	-5.2808
ABCC3	NC_000017.11	50634777-50692253	79.5434	72.8742	-6.66925
ABCC4	NC_000013.11	95019835-95301475	85.0574	82.0066	-3.05078
ABCC5	NC_000003.12	183919934-184017939	86.5955	84.0053	-2.59014
ABCD1	NC_000023.11	153724856-153744755	78.6382	72.6629	-5.9753
ABCD3	NC_000001.11	94418389-94518666	81.6366	78.2163	-3.42033
ABCD4	NC_000014.9	74285269-74303055	73.9557	69.1055	-4.85023
ABCE1	NC_000004.12	145098288-145129524	71.844	69.0083	-2.83568
ABCF2	NC_000007.14	151211484-151227205	77.2483	74.8134	-2.43498
ABCF3	NC_000003.12	184186095-184194012	61.5653	61.2987	-0.266621
ABCG1	NC_000021.9	42199689-42304389	74.119	70.4722	-3.64684
ABCG2	NC_000004.12	88090150-88231628	83.466	80.7464	-2.71961
ABHD10	NC_000003.12	111979010-111993368	61.1509	57.8951	-3.25583
ABHD11	NC_000007.14	73736094-73738852	48.7173	40.1524	-8.56488
ABHD12	NC_000020.11	25294742-25390835	82.51	79.4077	-3.10224
ABHD13	NC_000013.11	108218392-108234243	48.6105	45.0724	-3.53809
ABHD14A	NC_000003.12	51971426-51981196	46.9817	45.241	-1.74073
ABHD14B	NC_000003.12	51968510-51983409	46.3934	44.4943	-1.89915
ABHD15	NC_000017.11	29560547-29567037	38.1431	38.1461	0.00303581
ABHD16A	NC_000006.12	31686955-31703356	66.4699	84.1369	17.6671
ABHD17A	NC_000019.10	1876810-1885496	66.6967	60.3723	-6.32442
ABHD17AP5	NC_000022.11	22114844-22118005	78.5936	76.9865	-1.60716
ABHD17B	NC_000009.12	71862452-71911193	67.0865	63.8866	-3.19992
ABHD17C	NC_000015.10	80679684-80755621	69.1886	66.0068	-3.18184
ABHD18	NC_000004.12	127965315-128039953	86.961	84.7843	-2.17661
ABHD2	NC_000015.10	89087459-89202355	80.9372	78.1082	-2.82908
ABHD3	NC_000018.10	21650901-21704780	76.2384	73.7313	-2.50707
ABHD4	NC_000014.9	22598290-22612963	74.8139	67.5303	-7.2836
ABHD5	NC_000003.12	43690108-43734371	62.6878	59.4126	-3.27526
ABHD6	NC_000003.12	58237532-58295693	77.3459	74.4612	-2.8847
ABHD8	NC_000019.10	17292131-17310236	51.0144	47.9834	-3.03098
ABI1	NC_000010.11	26746593-26861087	81.6333	80.4184	-1.21485
ABI2	NC_000002.12	203328280-203447728	86.0336	83.0567	-2.97692
ABI3	NC_000017.11	49210411-49223225	76.517	73.2149	-3.30212
ABITRAM	NC_000009.12	108934400-108950744	66.9981	64.1493	-2.84879
ABL1	NC_000009.12	130713043-130887675	84.1101	81.231	-2.8791
ABL2	NC_000001.11	179099330-179229684	87.0201	83.5294	-3.49064
ABLIM1	NC_000010.11	114431110-114768061	84.0696	81.1266	-2.94296
ABLIM3	NC_000005.10	149141483-149260542	81.7424	78.427	-3.31542
ABO	NC_000009.12	133233278-133276024	80.4747	76.2827	-4.19196
ABR	NC_000017.11	1003519-1229738	79.0217	74.6453	-4.37638
ABRACL	NC_000006.12	139028745-139043302	49.3796	45.2248	-4.15473
ABRAXAS1	NC_000004.12	83459517-83523348	79.1735	77.1011	-2.0724
ABRAXAS2	NC_000010.11	124801819-124836667	82.4928	78.7339	-3.75885
ABT1	NC_000006.12	26596953-26600739	51.7413	47.0352	-4.70606
ABTB1	NC_000003.12	127672935-127680926	65.0807	59.9304	-5.15037
ABTB2	NC_000011.10	34150987-34358010	81.461	78.3836	-3.07736
ABTB3	NC_000012.12	107318421-107659642	81.0105	77.4428	-3.56764
ACAA1	NC_000003.12	38103129-38137242	70.6294	68.2031	-2.42631
ACAA2	NC_000018.10	49782164-49813953	74.2529	70.9	-3.35291
ACAA2P1	NC_000023.11	48775993-48776970	95.8378	85.5832	-10.2547
ACACA	NC_000017.11	37084992-37406836	89.0782	87.5534	-1.52475
ACACB	NC_000012.12	109116587-109268226	87.647	83.4592	-4.18782
ACAD10	NC_000012.12	111686053-111757107	88.6697	83.8313	-4.83837
ACAD11	NC_000003.12	132558138-132660082	85.7853	82.7895	-2.99575
ACAD8	NC_000011.10	134253548-134265855	69.5495	66.6742	-2.87537
ACAD9	NC_000003.12	128879596-128924003	84.2562	80.6259	-3.6303
ACAD9-DT	NC_000003.12	128854556-128879590	72.2159	68.1683	-4.0476
ACADM	NC_000001.11	75724431-75787575	73.653	71.7749	-1.87805
ACADS	NC_000012.12	120725774-120740008	84.1638	74.0641	-10.0997
ACADSB	NC_000010.11	123008979-123058290	81.8556	78.2234	-3.63219
ACADVL	NC_000017.11	7217125-7225266	40.0654	38.8323	-1.23319
ACAP2	NC_000003.12	195274745-195443044	85.6789	83.3439	-2.33504
ACAP2-IT1	NC_000003.12	195280723-195282741	96.342	90.2872	-6.05484
ACAP3	NC_000001.11	1292390-1309609	55.6956	53.3736	-2.32192
ACAT1	NC_000011.10	108116695-108148957	75.2685	71.7577	-3.51079
ACAT2	NC_000006.12	159762045-159779112	62.8841	63.0729	0.188837
ACBD3	NC_000001.11	226144679-226186741	80.4026	76.8759	-3.52669
ACBD4	NC_000017.11	45132600-45144181	54.0971	51.6859	-2.4112
ACBD5	NC_000010.11	27168135-27243046	78.1886	75.1073	-3.08122
ACBD6	NC_000001.11	180269653-180502954	88.0007	84.8759	-3.12484
ACBD7	NC_000010.11	15075475-15088776	73.6952	70.7569	-2.93826
ACCS	NC_000011.10	44065925-44084237	61.9985	57.6025	-4.39603
ACD	NC_000016.10	67657512-67660810	21.6155	21.3355	-0.279972
ACE	NC_000017.11	63477061-63498380	74.3782	70.3486	-4.02969
ACER2	NC_000009.12	19409009-19452505	82.8446	80.762	-2.08261
ACER3	NC_000011.10	76860859-77026797	87.6428	83.5959	-4.04689
ACIN1	NC_000014.9	23058564-23095614	72.5805	68.3008	-4.27967
ACKR2	NC_000003.12	42804752-42887974	76.8362	72.7006	-4.13561
ACKR3	NC_000002.12	236567787-236582354	68.5004	59.9314	-8.56895
ACLY	NC_000017.11	41866917-41930542	79.5025	75.1267	-4.37578
ACO1	NC_000009.12	32384603-32454769	85.6268	81.3947	-4.23214
ACO2	NC_000022.11	41447830-41529273	81.9751	77.1231	-4.85203
ACOT11	NC_000001.11	54542257-54639192	83.1749	76.9122	-6.26261
ACOT13	NC_000006.12	24667035-24705065	85.0199	79.9732	-5.04674
ACOT2	NC_000014.9	73567620-73575658	45.368	45.2494	-0.118618
ACOT7	NC_000001.11	6264269-6393767	85.0851	79.8616	-5.22351
ACOT8	NC_000020.11	45841721-45857405	75.732	72.6212	-3.11089
ACOT9	NC_000023.11	23701055-23766475	84.2146	80.5215	-3.69307
ACOX1	NC_000017.11	75941507-75979177	86.3109	81.7765	-4.5344
ACOX2	NC_000003.12	58505136-58537283	85.9755	82.1742	-3.80129
ACOX3	NC_000004.12	8366282-8440723	83.3486	78.6403	-4.70837
ACP1	NC_000002.12	264140-278283	45.7089	45.4939	-0.215008
ACP2	NC_000011.10	47239302-47248906	79.0992	73.6341	-5.46508
ACP3	NC_000003.12	132317369-132368302	85.3931	80.7337	-4.65942
ACP5	NC_000019.10	11574653-11579993	60.8217	56.6044	-4.21732
ACP6	NC_000001.11	147629652-147670524	74.7526	71.8331	-2.91947
ACRBP	NC_000012.12	6638075-6647433	60.5902	57.5015	-3.08862
ACSBG1	NC_000015.10	78167468-78245688	85.6347	81.6496	-3.98507
ACSF2	NC_000017.11	50426158-50474845	76.112	71.318	-4.79398
ACSF3	NC_000016.10	89088375-89164121	81.6973	76.4074	-5.28995
ACSL1	NC_000004.12	184755595-184826818	72.0799	69.6804	-2.39953
ACSL3	NC_000002.12	222860942-222944639	82.5874	78.0421	-4.54534
ACSL4	NC_000023.11	109624244-109733403	79.6508	75.9323	-3.71849
ACSL5	NC_000010.11	112374116-112428379	86.3462	83.5378	-2.80838
ACSM3	NC_000016.10	20610243-20797581	80.8329	77.8112	-3.02171
ACSS1	NC_000020.11	25006230-25058980	71.6985	67.5481	-4.15034
ACSS2	NC_000020.11	34872146-34927962	69.7177	67.403	-2.31466
ACTA2	NC_000010.11	88934822-88991339	71.3278	67.3515	-3.97635
ACTA2-AS1	NC_000010.11	88932390-88940820	78.4195	70.2986	-8.1209
ACTB	NC_000007.14	5526409-5563902	46.8547	43.2381	-3.61655
ACTBP4	NC_000005.10	131659046-131660115	97.4674	94.2569	-3.21058
ACTG1P14	NC_000009.12	6834456-6835577	95.2584	85.6782	-9.58022
ACTG1P17	NC_000015.10	82726307-82727425	97.2215	96.4404	-0.781161
ACTG1P20	NC_000001.11	27325329-27325796	87.7207	86.6379	-1.08286
ACTG1P25	NC_000001.11	202873294-202874326	89.4009	70.7097	-18.6911
ACTG1P3	NC_000020.11	1160584-1161697	95.8479	95.2469	-0.600992
ACTL10	NC_000020.11	33666943-33668525	9.0049	17.4178	8.41294
ACTL6A	NC_000003.12	179562886-179588407	65.5525	62.977	-2.57552
ACTMAP	NC_000019.10	40740856-40751553	58.9899	56.1063	-2.88354
ACTN1	NC_000014.9	68874123-68979440	79.5309	75.9689	-3.56195
ACTR10	NC_000014.9	58200080-58235636	81.803	78.0081	-3.7949
ACTR1A	NC_000010.11	102461881-102502712	81.5044	75.6398	-5.86462
ACTR2	NC_000002.12	65227788-65271253	81.0602	77.4788	-3.58139
ACTR3	NC_000002.12	113890063-113962596	79.9671	79.2479	-0.719181
ACTR3-AS1	NC_000002.12	113760277-113891064	83.1113	79.6832	-3.42814
ACTR3B	NC_000007.14	152759749-152855378	84.9373	82.5221	-2.41513
ACTR3C	NC_000007.14	150243916-150323725	83.0398	78.4399	-4.59989
ACTR5	NC_000020.11	38748460-38772520	73.77	71.9427	-1.82738
ACTR6	NC_000012.12	100199122-100241865	65.9235	64.7748	-1.14866
ACTR8	NC_000003.12	53867066-53882152	70.4455	65.6189	-4.82663
ACTRT3	NC_000003.12	169766921-169769561	60.7255	57.7542	-2.97131
ACVR1	NC_000002.12	157736251-157876330	82.0584	78.1692	-3.88914
ACVR1B	NC_000012.12	51951699-51997078	74.1167	69.1589	-4.95776
ACVR2A	NC_000002.12	147844517-147930826	74.3069	70.4237	-3.88322
ACVR2B	NC_000003.12	38453890-38493142	59.4147	55.2849	-4.12976
ACY1	NC_000003.12	51983340-51989197	64.064	60.0371	-4.02683
ACY3	NC_000011.10	67642555-67650730	54.0877	53.218	-0.869767
ACYP1	NC_000014.9	75053237-75069483	54.9216	54.2106	-0.710976
ACYP2	NC_000002.12	53970838-54305300	87.3412	84.3852	-2.95597
ADA	NC_000020.11	44584896-44652252	75.5444	71.3748	-4.16961
ADA2	NC_000022.11	17178790-17258235	86.3799	84.2726	-2.10728
ADAL	NC_000015.10	43330672-43354569	83.2273	78.7664	-4.46089
ADAM10	NC_000015.10	58588809-58749791	85.0211	81.6037	-3.41746
ADAM11	NC_000017.11	44758988-44781846	50.708	46.0729	-4.63505
ADAM12	NC_000010.11	126012381-126388477	83.0207	79.3761	-3.64462
ADAM15	NC_000001.11	155050566-155062775	40.3832	37.5936	-2.78956
ADAM17	NC_000002.12	9488486-9556732	77.2295	74.3209	-2.90861
ADAM19	NC_000005.10	157395534-157575775	80.1526	77.0961	-3.05645
ADAM20	NC_000014.9	70522358-70535015	91.7751	87.4304	-4.34463
ADAM20P1	NC_000014.9	70468881-70471206	94.9923	86.6715	-8.32078
ADAM22	NC_000007.14	87934143-88202889	86.0919	82.5771	-3.51478
ADAM23	NC_000002.12	206443532-206621127	82.276	79.4697	-2.80622
ADAM28	NC_000008.11	24294069-24359014	86.4364	82.5154	-3.92108
ADAM32	NC_000008.11	39106990-39284917	88.5125	85.8729	-2.63957
ADAM8	NC_000010.11	133262420-133276868	76.5431	66.9219	-9.62117
ADAM9	NC_000008.11	38996754-39105445	79.1613	75.6613	-3.50001
ADAMDEC1	NC_000008.11	24384285-24406013	86.3205	80.8114	-5.50914
ADAMTS1	NC_000021.9	26835755-26845409	31.5533	30.4885	-1.06483
ADAMTS10	NC_000019.10	8580240-8610735	67.1823	60.5658	-6.61656
ADAMTS14	NC_000010.11	70672506-70762441	85.3062	78.8516	-6.45452
ADAMTS3	NC_000004.12	72280969-72569221	87.0213	82.666	-4.35527
ADAMTS6	NC_000005.10	65148738-65481920	88.3983	86.9052	-1.49308
ADAMTS7	NC_000015.10	78759206-78811464	77.1009	71.3544	-5.74643
ADAMTSL4	NC_000001.11	150549369-150560937	69.2791	66.5914	-2.68766
ADAMTSL4-AS1	NC_000001.11	150560202-150562115	6.34022	7.04856	0.708342
ADAMTSL4-AS2	NC_000001.11	150548562-150557724	51.6273	49.079	-2.54834
ADAP1	NC_000007.14	897900-955407	74.3333	66.7829	-7.55037
ADAP2	NC_000017.11	30906344-30959945	58.8549	53.2436	-5.61128
ADAR	NC_000001.11	154581695-154628013	67.0173	63.0409	-3.97639
ADARB1	NC_000021.9	45073853-45226560	74.8906	71.337	-3.55359
ADAT1	NC_000016.10	75596868-75623300	79.0677	73.9087	-5.15902
ADAT2	NC_000006.12	143422832-143450695	77.5492	73.0763	-4.47295
ADAT3	NC_000019.10	1905399-1913447	73.5022	69.2562	-4.24596
ADCK1	NC_000014.9	77800109-77935014	86.9689	84.0423	-2.92658
ADCK2	NC_000007.14	140672945-140696261	71.2871	66.6233	-4.66383
ADCY1	NC_000007.14	45574140-45723116	76.9895	72.6254	-4.36411
ADCY10P1	NC_000006.12	41101022-41138727	93.337	84.9496	-8.38736
ADCY3	NC_000002.12	24819169-24920237	84.9915	80.837	-4.15447
ADCY6	NC_000012.12	48766194-48789089	73.7941	71.166	-2.62807
ADCY7	NC_000016.10	50246137-50318135	75.395	70.6365	-4.75844
ADCY9	NC_000016.10	3953387-4116442	82.809	77.8922	-4.91677
ADCYAP1	NC_000018.10	904871-912172	5.24972	4.59075	-0.658973
ADD1	NC_000004.12	2843844-2930076	82.7921	79.5283	-3.26384
ADD2	NC_000002.12	70607618-70768225	81.6364	78.0053	-3.63114
ADD3	NC_000010.11	109996368-110135565	80.0475	76.1366	-3.91097
ADGRA2	NC_000008.11	37784191-37844896	71.0258	67.3373	-3.68852
ADGRA3	NC_000004.12	22345071-22516066	83.5867	79.8481	-3.73858
ADGRB1	NC_000008.11	142449430-142545009	61.6939	57.4603	-4.23363
ADGRE2	NC_000019.10	14732392-14778560	81.6852	78.3426	-3.34262
ADGRE5	NC_000019.10	14380501-14408725	75.7293	69.9648	-5.76443
ADGRF3	NC_000002.12	26308173-26346817	70.748	67.5826	-3.16539
ADGRG1	NC_000016.10	57610652-57665580	73.4423	68.866	-4.57627
ADGRG3	NC_000016.10	57668277-57689378	83.2085	74.3703	-8.83815
ADGRG5	NC_000016.10	57542643-57591681	81.8637	77.965	-3.89878
ADGRG6	NC_000006.12	142301854-142446266	79.7434	76.4264	-3.31701
ADH5	NC_000004.12	99070978-99088801	73.2806	71.7358	-1.54478
ADHFE1	NC_000008.11	66432492-66468907	71.9987	67.7201	-4.27853
ADI1	NC_000002.12	3497366-3519531	46.008	47.0045	0.996462
ADIPOR1	NC_000001.11	202940826-202958572	58.742	55.7926	-2.94935
ADIRF-AS1	NC_000010.11	86965288-86974630	39.3597	35.4139	-3.94578
ADISSP	NC_000020.11	3753508-3767781	72.286	64.5454	-7.74059
ADK	NC_000010.11	74151202-74709963	88.1548	84.8977	-3.2571
ADM	NC_000011.10	10305073-10307397	1.90934	1.58136	-0.327981
ADM5	NC_000019.10	49689594-49690575	34.1094	24.5048	-9.60455
ADNP	NC_000020.11	50888916-50931437	65.5874	63.4961	-2.09126
ADNP2	NC_000018.10	80109262-80147523	71.0598	65.8648	-5.19496
ADO	NC_000010.11	62804720-62808479	14.7824	15.7519	0.969495
ADORA2B	NC_000017.11	15945130-15975746	69.1418	64.752	-4.38979
ADPGK	NC_000015.10	72751294-72785846	60.5068	57.6796	-2.82725
ADPGK-AS1	NC_000015.10	72782835-72798201	32.7127	30.0896	-2.62312
ADPRH	NC_000003.12	119579268-119589945	52.1444	49.8428	-2.3016
ADPRHL1	NC_000013.11	113399611-113453488	88.3743	81.104	-7.2703
ADPRM	NC_000017.11	10697594-10711558	62.8585	58.7802	-4.07833
ADPRS	NC_000001.11	36088892-36093932	39.102	33.9546	-5.14748
ADRA2A	NC_000010.11	111077029-111080907	31.9633	31.7891	-0.174263
ADRB1	NC_000010.11	114043866-114046904	9.61846	9.5109	-0.107555
ADRB2	NC_000005.10	148826611-148828623	50.6486	48.6977	-1.9509
ADRM1	NC_000020.11	62302093-62308862	45.2297	39.792	-5.43776
ADSL	NC_000022.11	40346461-40390463	73.4411	70.1345	-3.30664
ADSS1	NC_000014.9	104724174-104747325	82.474	74.9134	-7.56059
ADSS2	NC_000001.11	244408494-244451909	74.8161	71.5847	-3.23136
AEBP1	NC_000007.14	44104345-44114562	73.679	63.5756	-10.1033
AEBP2	NC_000012.12	19404045-19720801	85.2476	81.5592	-3.68847
AEN	NC_000015.10	88621337-88632281	59.1887	52.6915	-6.4971
AFAP1	NC_000004.12	7758714-7939926	79.8682	76.2305	-3.63769
AFAP1L1	NC_000005.10	149271859-149343637	76.9274	73.7622	-3.16516
AFAP1L2	NC_000010.11	114294824-114404756	77.6579	72.3438	-5.31414
AFDN	NC_000006.12	167826893-167972023	80.7047	78.2369	-2.46777
AFF1	NC_000004.12	86935002-87141039	76.1555	73.1863	-2.96926
AFF2	NC_000023.11	148500617-149000663	85.2013	81.91	-3.29132
AFF3	NC_000002.12	99545419-100192428	87.0689	83.8863	-3.18251
AFF4	NC_000005.10	132875395-132963634	84.6692	82.0373	-2.63187
AFG1L	NC_000006.12	108294991-108526796	89.0951	86.1697	-2.92536
AFG3L1P	NC_000016.10	89972631-90000668	80.2739	76.1953	-4.07852
AFG3L2	NC_000018.10	12328944-12377227	82.0646	77.8328	-4.23174
AFMID	NC_000017.11	78187358-78207702	87.4192	87.2049	-0.214278
AFTPH	NC_000002.12	64524299-64593005	76.6147	74.0432	-2.57154
AFTPH-DT	NC_000002.12	64522187-64524789	2.73545	2.3527	-0.382755
AGA	NC_000004.12	177430774-177442437	63.6734	58.3914	-5.282
AGA-DT	NC_000004.12	177442514-177681381	88.5632	87.2912	-1.27209
AGAP1	NC_000002.12	235494043-236131793	81.5651	77.844	-3.72109
AGAP13P	NC_000010.11	46816516-46837947	91.0883	87.7871	-3.30123
AGAP2	NC_000012.12	57723761-57742157	83.7068	77.1905	-6.51632
AGAP3	NC_000007.14	151085831-151144436	68.4498	63.78	-4.66981
AGAP4	NC_000010.11	45825594-45853875	92.3241	89.3998	-2.9243
AGAP5	NC_000010.11	73674287-73698109	92.0541	90.9723	-1.08181
AGAP6	NC_000010.11	49982190-50011654	91.3384	88.1165	-3.22189
AGAP9	NC_000010.11	47501854-47523638	91.5726	89.724	-1.84862
AGBL3	NC_000007.14	134986508-135147963	84.4986	81.0446	-3.45401
AGBL5	NC_000002.12	27042364-27070622	62.604	59.5661	-3.03782
AGER	NC_000006.12	32180968-32184322	90.0223	88.6394	-1.38296
AGFG1	NC_000002.12	227472152-227561217	76.3796	73.75	-2.62964
AGFG2	NC_000007.14	100539203-100568220	71.9771	65.4335	-6.54355
AGGF1	NC_000005.10	77029251-77065234	77.8284	72.4629	-5.36555
AGGF1P1	NC_000004.12	190041342-190043414	79.3994	75.5424	-3.85695
AGGF1P2	NC_000010.11	133640789-133642894	87.8804	81.6297	-6.25063
AGGF1P3	NC_000003.12	75653561-75654773	93.0429	86.7191	-6.3238
AGK	NC_000007.14	141551278-141655244	85.0605	83.3934	-1.66713
AGL	NC_000001.11	99850361-99924023	88.6587	85.2774	-3.38126
AGMAT	NC_000001.11	15571699-15585051	74.9708	70.8568	-4.114
AGO1	NC_000001.11	35869808-35930532	75.9859	73.2868	-2.69902
AGO2	NC_000008.11	140520156-140635633	81.2154	77.6025	-3.61292
AGO3	NC_000001.11	35930718-36072500	83.0822	80.4888	-2.59343
AGO4	NC_000001.11	35808016-35857890	73.5252	70.6835	-2.84176
AGPAT1	NC_000006.12	32168212-32178096	54.0785	51.5119	-2.56665
AGPAT2	NC_000009.12	136673143-136687457	66.1116	60.339	-5.77268
AGPAT3	NC_000021.9	43865223-43987592	83.0778	77.1116	-5.96618
AGPAT4	NC_000006.12	161129967-161274061	87.3427	83.0902	-4.2525
AGPS	NC_000002.12	177392746-177567024	80.4165	78.1855	-2.23104
AGRN	NC_000001.11	1020120-1056119	61.2746	55.6788	-5.59579
AGT	NC_000001.11	230690776-230745576	85.7316	82.1183	-3.61327
AGTPBP1	NC_000009.12	85546539-85742029	84.6114	82.1333	-2.47815
AGTR1	NC_000003.12	148697784-148743008	74.0932	70.0515	-4.0417
AGTRAP	NC_000001.11	11736084-11754802	72.3497	67.7188	-4.63094
AHCTF1	NC_000001.11	246839098-246931948	81.3442	78.8651	-2.47915
AHCTF1P1	NC_000002.12	161500885-161507705	76.1544	70.0965	-6.0579
AHCY	NC_000020.11	34280268-34311802	75.9115	70.8413	-5.07023
AHCYL1	NC_000001.11	109984765-110023742	70.5404	68.749	-1.79145
AHCYL2	NC_000007.14	129225030-129430211	86.0989	82.5226	-3.57632
AHDC1	NC_000001.11	27534035-27604431	63.4482	59.8968	-3.55142
AHI1	NC_000006.12	135283407-135498434	83.3502	79.2773	-4.07293
AHI1-DT	NC_000006.12	135497422-135894890	83.4925	80.9809	-2.51157
AHNAK	NC_000011.10	62433542-62556235	74.788	71.5525	-3.23541
AHNAK2	NC_000014.9	104937244-104978374	78.6779	71.2354	-7.44245
AHR	NC_000007.14	16916359-17346152	83.3687	79.9001	-3.46863
AHRR	NC_000005.10	321714-438291	78.7606	73.2444	-5.51613
AHSA1	NC_000014.9	77457870-77469472	65.831	60.8271	-5.00396
AHSA2P	NC_000002.12	61177539-61186786	56.8006	54.0532	-2.74735
AHSP	NC_000016.10	31527900-31528803	81.6675	76.3047	-5.36277
AIDA	NC_000001.11	222668013-222713210	70.826	66.7868	-4.03915
AIF1	NC_000006.12	31615217-31617021	5.98997	6.28062	0.290643
AIF1L	NC_000009.12	131096476-131123152	74.5714	70.5584	-4.01299
AIFM1	NC_000023.11	130124666-130165879	81.2819	80.3854	-0.896487
AIFM2	NC_000010.11	70098223-70132934	78.7499	72.7307	-6.01915
AIFM3	NC_000022.11	20965108-20981360	68.402	60.3936	-8.00839
AIG1	NC_000006.12	143060496-143341058	87.1774	82.8084	-4.36896
AIMP1	NC_000004.12	106315544-106349456	69.7475	64.925	-4.82251
AIMP2	NC_000007.14	6009255-6023834	76.1288	69.2564	-6.87237
AIP	NC_000011.10	67468174-67491154	66.4599	60.4748	-5.98509
AJM1	NC_000009.12	136842478-136848801	12.2134	11.1307	-1.08267
AJUBA	NC_000014.9	22971177-22982551	30.7434	30.5328	-0.210675
AK1	NC_000009.12	127866486-127877675	79.5096	68.7725	-10.737
AK2	NC_000001.11	33007986-33080996	80.9569	76.4603	-4.49664
AK3	NC_000009.12	4709556-4742043	62.4673	59.2859	-3.18146
AK3P3	NC_000007.14	23129178-23129841	93.9541	85.1438	-8.81026
AK4	NC_000001.11	65147549-65232145	71.9138	67.879	-4.03481
AK5	NC_000001.11	77282019-77559966	83.6684	80.9539	-2.71443
AK7	NC_000014.9	96392128-96489427	84.1882	80.8628	-3.32538
AK9	NC_000006.12	109492855-109691217	86.8302	82.936	-3.8942
AKAP1	NC_000017.11	57085092-57121346	64.3512	62.4706	-1.88054
AKAP1-DT	NC_000017.11	57071407-57085127	68.3921	66.3737	-2.01839
AKAP10	NC_000017.11	19904302-19978343	84.2876	80.5144	-3.77319
AKAP11	NC_000013.11	42272152-42323261	76.1023	71.9537	-4.14863
AKAP12	NC_000006.12	151239967-151358559	80.9192	76.613	-4.30619
AKAP13	NC_000015.10	85380571-85749358	83.0559	80.2842	-2.77169
AKAP5	NC_000014.9	64465499-64474503	44.2464	43.4455	-0.800805
AKAP6	NC_000014.9	32329298-32837684	88.8196	85.9897	-2.82985
AKAP7	NC_000006.12	131135467-131283535	80.4258	78.2062	-2.21955
AKAP8	NC_000019.10	15353385-15379815	78.0371	73.8981	-4.139
AKAP8L	NC_000019.10	15380050-15419141	76.2528	75.7761	-0.476726
AKAP9	NC_000007.14	91940840-92110673	87.8485	85.924	-1.9245
AKIP1	NC_000011.10	8911139-8920084	43.8214	44.5736	0.752187
AKIRIN1	NC_000001.11	38991276-39006059	62.9547	62.1706	-0.784185
AKIRIN2	NC_000006.12	87674860-87702233	64.7373	61.3181	-3.41921
AKNA	NC_000009.12	114334156-114394405	76.7182	72.3146	-4.40357
AKR1A1	NC_000001.11	45550543-45570049	76.8196	71.5682	-5.25138
AKR1B1	NC_000007.14	134442356-134459284	63.846	58.6374	-5.20851
AKR1C1	NC_000010.11	4963253-4983283	82.7067	79.2181	-3.48861
AKR1C2	NC_000010.11	4987775-5018031	89.6992	87.3531	-2.34616
AKR1C3	NC_000010.11	5035354-5107686	85.9335	83.0386	-2.89492
AKR1E2	NC_000010.11	4786629-4848062	77.3009	74.5168	-2.78408
AKR7A2	NC_000001.11	19301991-19312144	57.0444	54.9594	-2.08499
AKR7A3	NC_000001.11	19282573-19288770	74.1715	68.4422	-5.72923
AKR7L	NC_000001.11	19265982-19274194	71.9477	67.7914	-4.15636
AKT1	NC_000014.9	104769349-104795759	72.5139	68.2251	-4.28882
AKT1S1	NC_000019.10	49869033-49878459	31.7006	31.0234	-0.677193
AKT2	NC_000019.10	40230317-40285536	80.3697	75.3393	-5.03042
AKT3	NC_000001.11	243488233-243851079	44.6574	36.0048	-8.65263
AKTIP	NC_000016.10	53491040-53504411	43.6349	42.7114	-0.923507
ALAD	NC_000009.12	113386312-113401290	78.4626	74.7827	-3.67984
ALAS1	NC_000003.12	52198086-52214327	71.1772	69.4141	-1.76311
ALAS2	NC_000023.11	55009055-55030977	85.676	84.1622	-1.51385
ALCAM	NC_000003.12	105366909-105576900	80.3989	77.6502	-2.74871
ALDH16A1	NC_000019.10	49453225-49471050	74.1819	70.6175	-3.56438
ALDH18A1	NC_000010.11	95605941-95656711	79.3176	75.0565	-4.26115
ALDH1A1	NC_000009.12	72900671-73080442	84.0521	80.3741	-3.67797
ALDH1A3-AS1	NC_000015.10	100892343-100920312	57.4761	52.8398	-4.63636
ALDH1B1	NC_000009.12	38392702-38398661	67.2031	62.0883	-5.11476
ALDH1L2	NC_000012.12	105019784-105107643	81.5377	77.4626	-4.07517
ALDH2	NC_000012.12	111766887-111817532	83.9301	81.663	-2.26714
ALDH3A1	NC_000017.11	19737984-19748943	73.3535	68.9583	-4.39519
ALDH3A2	NC_000017.11	19648136-19685760	74.2237	73.0538	-1.16985
ALDH3B1	NC_000011.10	68008578-68029282	78.0713	74.2913	-3.77996
ALDH4A1	NC_000001.11	18871430-18902724	79.2813	75.1432	-4.13805
ALDH5A1	NC_000006.12	24494867-24537207	75.1376	73.0002	-2.13743
ALDH6A1	NC_000014.9	74056847-74084492	82.662	80.6666	-1.99543
ALDH7A1	NC_000005.10	126531200-126595362	83.7505	81.1513	-2.59917
ALDH9A1	NC_000001.11	165662216-165698562	77.0657	76.2844	-0.781269
ALDOA	NC_000016.10	30064164-30070457	30.5879	29.0457	-1.54229
ALDOC	NC_000017.11	28573115-28576948	61.0579	56.534	-4.52393
ALG1	NC_000016.10	5033702-5087379	79.835	76.9889	-2.8461
ALG10	NC_000012.12	34022468-34029694	49.7678	47.0806	-2.68711
ALG10B	NC_000012.12	38316762-38329721	63.3857	60.8839	-2.50177
ALG11	NC_000013.11	52012391-52079232	88.1573	84.4099	-3.74741
ALG12	NC_000022.11	49900229-49918438	82.4301	77.6046	-4.8255
ALG13	NC_000023.11	111665811-111760649	80.2372	74.3132	-5.92408
ALG14	NC_000001.11	94974405-95072951	85.6661	83.3745	-2.29153
ALG1L2	NC_000003.12	130081831-130113227	60.412	56.805	-3.60702
ALG1L9P	NC_000011.10	71800541-71804640	83.3302	78.0651	-5.26507
ALG2	NC_000009.12	99216425-99221942	36.8619	33.8989	-2.96303
ALG3	NC_000003.12	184242301-184249548	59.1248	53.1389	-5.98585
ALG5	NC_000013.11	36949738-37000763	69.7347	68.8255	-0.909206
ALG6	NC_000001.11	63367575-63438553	82.4178	81.024	-1.39379
ALG8	NC_000011.10	78095244-78139660	89.374	85.2352	-4.13885
ALG9	NC_000011.10	111782195-111871581	86.3997	83.7741	-2.62557
ALG9-IT1	NC_000011.10	111817214-111829212	93.4786	86.2694	-7.20918
ALKAL2	NC_000002.12	279558-288851	30.7337	30.8216	0.087843
ALKBH1	NC_000014.9	77672404-77708023	80.9222	80.2464	-0.675821
ALKBH2	NC_000012.12	109088188-109093631	64.8956	61.4563	-3.43938
ALKBH3	NC_000011.10	43880811-43920274	84.2904	80.0739	-4.21659
ALKBH4	NC_000007.14	102456238-102464863	76.3383	70.3194	-6.01893
ALKBH5	NC_000017.11	18183078-18209954	54.8084	51.5404	-3.268
ALKBH6	NC_000019.10	36009120-36014239	41.0081	41.3496	0.341568
ALKBH7	NC_000019.10	6372794-6375250	30.4339	28.8888	-1.54518
ALKBH8	NC_000011.10	107502727-107565742	83.7871	80.2627	-3.52441
ALMS1	NC_000002.12	73385758-73625166	7.96927	4.52758	-3.44169
ALOX12	NC_000017.11	6996049-7010754	84.2135	80.0502	-4.16328
ALOX12-AS1	NC_000017.11	6875220-7022133	73.4949	70.3388	-3.1561
ALOX12P2	NC_000017.11	6893782-6900032	65.3971	63.2431	-2.15408
ALOX15	NC_000017.11	4630919-4642294	34.1433	34.4405	0.297266
ALOX15B	NC_000017.11	8039034-8049134	72.2011	66.5316	-5.66945
ALOX5	NC_000010.11	45374176-45446119	23.4014	15.6958	-7.7056
ALOX5AP	NC_000013.11	30713478-30764426	85.8333	80.3275	-5.50578
ALPK1	NC_000004.12	112285509-112442621	86.1342	82.5337	-3.60057
ALPK3	NC_000015.10	84817356-84873479	86.5621	81.3596	-5.20247
ALS2	NC_000002.12	201700267-201782112	78.4638	76.7801	-1.68373
ALS2CL	NC_000003.12	46668995-46693704	76.8837	70.9276	-5.95614
ALYREF	NC_000017.11	81887835-81891586	42.189	41.6562	-0.532769
AMBRA1	NC_000011.10	46396414-46594125	89.0665	85.3482	-3.71829
AMD1	NC_000006.12	110874770-110898879	44.7529	44.2245	-0.528407
AMD1P3	NC_000005.10	43586918-43588223	92.7119	90.4294	-2.28247
AMDHD1	NC_000012.12	95943331-95968720	82.0998	75.841	-6.25875
AMDHD2	NC_000016.10	2520357-2531422	70.8355	62.0938	-8.74169
AMER1	NC_000023.11	64185117-64205708	60.3292	57.7344	-2.59485
AMFR	NC_000016.10	56361452-56425545	77.4592	75.105	-2.35421
AMH	NC_000019.10	2249309-2252073	39.4994	34.001	-5.49842
AMHR2	NC_000012.12	53423855-53431672	83.7779	80.5925	-3.18542
AMIGO1	NC_000001.11	109504178-109509738	47.6102	46.9536	-0.656585
AMIGO2	NC_000012.12	47075707-47079959	30.9959	31.7387	0.742728
AMMECR1	NC_000023.11	110194186-110440318	81.2328	77.4661	-3.76671
AMMECR1L	NC_000002.12	127861630-127885967	70.1691	65.3352	-4.83388
AMN1	NC_000012.12	31671142-31729121	82.7016	80.6143	-2.08732
AMOT	NC_000023.11	112774503-112840831	83.5345	79.7447	-3.78985
AMOTL1	NC_000011.10	94706431-94876748	75.3572	70.883	-4.47426
AMOTL2	NC_000003.12	134355347-134375479	52.7866	48.5782	-4.2084
AMPD2	NC_000001.11	109616104-109632051	61.395	57.3383	-4.05671
AMPD3	NC_000011.10	10308313-10507579	78.7957	76.2032	-2.59257
AMT	NC_000003.12	49416778-49422685	71.1064	72.4981	1.39172
AMY2B	NC_000001.11	103553815-103579534	92.5854	87.3396	-5.24581
AMZ1	NC_000007.14	2679522-2775500	72.7029	68.2321	-4.47076
AMZ2	NC_000017.11	68205481-68257712	63.3116	58.7523	-4.55928
AMZ2P1	NC_000017.11	64968222-64973517	75.3649	71.5376	-3.82729
ANAPC1	NC_000002.12	111611639-111884690	85.6161	81.7392	-3.87689
ANAPC10	NC_000004.12	144831908-145098541	86.496	83.3154	-3.18059
ANAPC11	NC_000017.11	81890790-81900991	47.5369	43.7619	-3.77502
ANAPC13	NC_000003.12	134477706-134486716	36.3964	33.0427	-3.35373
ANAPC15	NC_000011.10	72106378-72112780	47.7275	46.5574	-1.17017
ANAPC16	NC_000010.11	72216000-72235860	77.0708	74.9353	-2.13544
ANAPC1P2	NC_000002.12	87031815-87052992	91.9073	89.1223	-2.78503
ANAPC2	NC_000009.12	137174784-137188560	77.6346	75.9625	-1.67207
ANAPC4	NC_000004.12	25377263-25418498	83.8521	79.5915	-4.26061
ANAPC5	NC_000012.12	121308245-121399896	82.6884	78.4216	-4.26685
ANAPC7	NC_000012.12	110372900-110403730	80.1555	77.1854	-2.97007
ANGEL1	NC_000014.9	76781733-76826246	73.222	70.6265	-2.59551
ANGEL2	NC_000001.11	212992182-213015867	72.1119	67.5913	-4.52063
ANGPT1	NC_000008.11	107249482-107498055	83.451	80.1772	-3.27375
ANGPT2	NC_000008.11	6499632-6563409	87.1954	83.3514	-3.84397
ANGPTL6	NC_000019.10	10092338-10102678	60.728	57.9674	-2.76057
ANK1	NC_000008.11	41653220-41896741	74.4241	70.319	-4.10512
ANK3	NC_000010.11	60026298-60733490	86.3204	82.8756	-3.44474
ANKAR	NC_000002.12	189674290-189761193	83.2487	79.4335	-3.81512
ANKDD1A	NC_000015.10	64911902-64958691	85.4925	80.8874	-4.60516
ANKDD1B	NC_000005.10	75611182-75681773	78.0314	74.7379	-3.29345
ANKEF1	NC_000020.11	9986126-10058303	81.2571	78.0545	-3.20266
ANKFY1	NC_000017.11	4163821-4263995	86.0338	81.7599	-4.27384
ANKH	NC_000005.10	14704800-14871778	87.0661	82.742	-4.3241
ANKHD1	NC_000005.10	140401814-140539856	87.6808	83.646	-4.03481
ANKHD1-DT	NC_000005.10	140365437-140401706	73.6615	69.4046	-4.25681
ANKHD1-EIF4EBP3	NC_000005.10	140401908-140549569	85.0269	81.0716	-3.95539
ANKIB1	NC_000007.14	92245974-92401383	85.3117	82.8837	-2.428
ANKLE1	NC_000019.10	17281645-17287646	43.9631	41.3461	-2.61702
ANKLE2	NC_000012.12	132725503-132761832	84.3827	80.5256	-3.85707
ANKMY1	NC_000002.12	240479422-240569209	65.2557	61.5976	-3.65812
ANKMY2	NC_000007.14	16599779-16645817	75.5251	71.3059	-4.21919
ANKRA2	NC_000005.10	73552190-73565667	57.2466	56.3883	-0.858293
ANKRD10	NC_000013.11	110878540-110915069	62.1341	60.9257	-1.20845
ANKRD10-IT1	NC_000013.11	110894639-110899172	93.4892	88.6899	-4.79931
ANKRD11	NC_000016.10	89267619-89490561	82.4944	77.7004	-4.79392
ANKRD12	NC_000018.10	9136228-9285985	76.1799	73.2475	-2.93245
ANKRD13A	NC_000012.12	109999186-110039763	75.9238	72.5966	-3.32713
ANKRD13B	NC_000017.11	29589769-29614761	48.082	43.4953	-4.5867
ANKRD13C	NC_000001.11	70258999-70354734	85.326	82.8668	-2.45926
ANKRD13D	NC_000011.10	67289300-67302485	70.3547	67.0118	-3.34293
ANKRD16	NC_000010.11	5861616-5889906	68.0359	65.9806	-2.05537
ANKRD17	NC_000004.12	73073376-73258798	85.6113	82.6124	-2.99891
ANKRD17-DT	NC_000004.12	73258885-73353608	82.289	81.2956	-0.99333
ANKRD18A	NC_000009.12	38540567-38620596	76.1398	73.6291	-2.51071
ANKRD18B	NC_000009.12	33524251-33608848	80.9878	77.5302	-3.45761
ANKRD18DP	NC_000003.12	198053522-198080512	88.6213	74.5408	-14.0805
ANKRD20A11P	NC_000021.9	13909574-13979911	79.8378	78.1543	-1.68352
ANKRD20A18P	NC_000021.9	14064325-14069087	88.8254	92.4631	3.63763
ANKRD20A5P	NC_000018.10	14179395-14244811	82.9893	83.7473	0.758002
ANKRD20A9P	NC_000013.11	18816718-18871967	81.4415	84.0562	2.61464
ANKRD23	NC_000002.12	96824526-96857934	80.4733	76.5361	-3.93724
ANKRD24	NC_000019.10	4182689-4224814	75.746	71.4301	-4.31593
ANKRD26	NC_000010.11	26973793-27100494	86.5431	84.297	-2.24611
ANKRD26P3	NC_000013.11	19284985-19344825	68.3451	68.8041	0.45901
ANKRD26P4	NC_000013.11	31311289-31312921	95.4547	85.7812	-9.67355
ANKRD27	NC_000019.10	32597006-32676597	79.4239	74.8659	-4.55799
ANKRD28	NC_000003.12	15667236-15859771	82.6397	78.6036	-4.03611
ANKRD33B	NC_000005.10	10564070-10657816	76.768	71.6806	-5.08745
ANKRD34A	NC_000001.11	145959441-145964575	6.11878	5.88065	-0.238127
ANKRD35	NC_000001.11	145866560-145885866	72.7335	68.8834	-3.85016
ANKRD36BP2	NC_000002.12	88782712-88805403	89.1295	87.9936	-1.13589
ANKRD36C	NC_000002.12	95836919-95991831	87.4284	85.2702	-2.15821
ANKRD37	NC_000004.12	185396021-185400628	27.9311	25.6354	-2.29569
ANKRD39	NC_000002.12	96836611-96858016	73.5774	69.2708	-4.30656
ANKRD40	NC_000017.11	50693198-50707914	55.4955	53.6957	-1.7998
ANKRD42	NC_000011.10	83193712-83260694	78.1346	73.1158	-5.01876
ANKRD42-DT	NC_000011.10	83184003-83193794	64.9438	59.8323	-5.11148
ANKRD44	NC_000002.12	196967017-197311173	81.3459	78.2854	-3.06052
ANKRD44-IT1	NC_000002.12	197205406-197309012	82.3969	79.9319	-2.46501
ANKRD45	NC_000001.11	173608336-173669851	84.7673	83.904	-0.863298
ANKRD46	NC_000008.11	100509752-100559784	77.944	75.6538	-2.29016
ANKRD49	NC_000011.10	94493979-94499578	41.0198	39.9893	-1.03047
ANKRD49P1	NC_000002.12	224499387-224500100	89.7502	89.9206	0.170401
ANKRD50	NC_000004.12	124664048-124712732	71.7671	69.0293	-2.73785
ANKRD52	NC_000012.12	56237807-56258384	74.8667	72.3014	-2.56532
ANKRD54	NC_000022.11	37830855-37849327	61.8197	60.8778	-0.941935
ANKRD6	NC_000006.12	89433152-89633834	85.6064	82.2127	-3.3937
ANKRD63	NC_000015.10	40278372-40283064	37.7942	33.079	-4.71517
ANKRD9	NC_000014.9	102501767-102509799	64.474	61.7631	-2.71094
ANKS1A	NC_000006.12	34889255-35091406	83.8721	79.4743	-4.39775
ANKS3	NC_000016.10	4696510-4734378	84.9331	79.3093	-5.62378
ANKS6	NC_000009.12	98731329-98796965	75.1279	72.7462	-2.38167
ANKZF1	NC_000002.12	219229783-219236679	63.9259	59.3868	-4.53901
ANLN	NC_000007.14	36389821-36453791	82.957	79.6057	-3.35133
ANO10	NC_000003.12	43354859-43691594	82.252	78.7579	-3.49407
ANO2	NC_000012.12	5531869-5946232	84.9369	80.43	-4.50688
ANO5	NC_000011.10	21782659-22283567	82.2115	79.8795	-2.33193
ANO6	NC_000012.12	45215987-45482280	86.3041	82.1183	-4.18588
ANO7	NC_000002.12	241188509-241225976	71.7065	67.9649	-3.74154
ANO8	NC_000019.10	17323223-17334855	50.5408	44.3383	-6.20254
ANO9	NC_000011.10	417933-442011	84.9292	76.1838	-8.74538
ANOS2P	NC_000024.10	13751656-13915824	87.282	82.2563	-5.02574
ANP32A	NC_000015.10	68778535-68820897	47.888	44.97	-2.91805
ANP32B	NC_000009.12	97983341-98015943	44.3086	43.3182	-0.990375
ANP32E	NC_000001.11	150218417-150236156	54.8297	53.751	-1.07873
ANPEP	NC_000015.10	89784895-89815401	75.7361	69.137	-6.59904
ANTKMT	NC_000016.10	720581-722590	31.3077	28.5268	-2.78091
ANTXR2	NC_000004.12	79901146-80125454	82.0757	79.4279	-2.64783
ANTXRLP1	NC_000010.11	46233885-46273557	86.118	82.5807	-3.53734
ANXA1	NC_000009.12	73151865-73170629	69.6422	70.8207	1.17854
ANXA11	NC_000010.11	80150889-80205572	79.9848	76.6502	-3.33454
ANXA2	NC_000015.10	60347134-60402883	77.1198	72.0564	-5.06339
ANXA2R	NC_000005.10	43039233-43043170	0.226354	0.335017	0.108663
ANXA2R-AS1	NC_000005.10	43040957-43064272	51.4753	50.6248	-0.850526
ANXA2R-OT1	NC_000005.10	42918237-43067492	51.5106	48.9479	-2.56262
ANXA3	NC_000004.12	78551747-78610451	80.316	76.8672	-3.44879
ANXA4	NC_000002.12	69644425-69827112	81.9103	78.5852	-3.32502
ANXA5	NC_000004.12	121667946-121696995	67.1158	62.2308	-4.88492
ANXA6	NC_000005.10	151100706-151157815	76.4956	73.2831	-3.21244
ANXA7	NC_000010.11	73375101-73414076	77.9427	75.9239	-2.01884
ANXA9	NC_000001.11	150982249-150995634	89.4436	87.1208	-2.32281
AOAH	NC_000007.14	36509308-36724549	87.1607	83.5421	-3.61859
AOAH-IT1	NC_000007.14	36597834-36600120	88.9088	90.2134	1.30463
AOC1	NC_000007.14	150824627-150861504	86.8726	83.6753	-3.19733
AOC2	NC_000017.11	42844580-42850707	89.2048	88.0424	-1.16239
AOPEP	NC_000009.12	94726604-95151793	84.6215	81.2027	-3.41882
AOX2P	NC_000002.12	200738608-200791630	89.2528	83.5669	-5.68585
AOX3P	NC_000002.12	200678233-200732539	83.5175	79.646	-3.87144
AP1AR	NC_000004.12	112231740-112273110	71.7912	68.912	-2.87921
AP1B1	NC_000022.11	29327680-29388583	83.6	78.704	-4.89602
AP1G1	NC_000016.10	71729000-71809201	83.8413	81.0241	-2.81721
AP1G2	NC_000014.9	23559565-23568070	54.5201	50.979	-3.54103
AP1G2-AS1	NC_000014.9	23561097-23568237	50.9818	47.8957	-3.08606
AP1M1	NC_000019.10	16197854-16245906	84.5326	78.7	-5.83258
AP1S1	NC_000007.14	101154456-101161596	58.0062	56.1257	-1.88054
AP1S2	NC_000023.11	15825806-15854931	59.0041	54.953	-4.05113
AP1S3	NC_000002.12	223667680-223838027	83.2485	79.6061	-3.64244
AP2A1	NC_000019.10	49767001-49807114	88.2907	81.291	-6.99971
AP2A2	NC_000011.10	924881-1012245	68.7987	70.8609	2.06221
AP2B1	NC_000017.11	35578046-35726413	83.4662	81.2033	-2.26297
AP2M1	NC_000003.12	184174689-184184214	58.2216	53.2763	-4.94534
AP2S1	NC_000019.10	46838136-46850846	74.3291	70.8141	-3.51494
AP3B1	NC_000005.10	77991640-78294762	91.0432	87.8806	-3.1626
AP3B2	NC_000015.10	82659281-82710112	66.1926	63.0895	-3.10311
AP3D1	NC_000019.10	2100988-2164468	79.5297	76.8766	-2.65311
AP3M1	NC_000010.11	74120255-74150842	84.3907	81.1246	-3.26619
AP3M2	NC_000008.11	42152946-42171673	61.5399	57.4041	-4.13576
AP3S1	NC_000005.10	115841592-115914081	71.0863	68.355	-2.73124
AP3S2	NC_000015.10	89830599-89894638	84.8825	80.0503	-4.83218
AP4B1	NC_000001.11	113894194-113905712	46.4826	43.0647	-3.41785
AP4E1	NC_000015.10	50908672-51005895	85.3243	81.734	-3.59029
AP4M1	NC_000007.14	100100858-100110345	51.6055	50.396	-1.20953
AP4S1	NC_000014.9	31025106-31130996	82.6585	79.6264	-3.03202
AP5B1	NC_000011.10	65773898-65780976	54.7474	48.8638	-5.88361
AP5M1	NC_000014.9	57268924-57298742	71.6085	71.4834	-0.125139
AP5S1	NC_000020.11	3811384-3828838	61.9103	61.0913	-0.819061
AP5Z1	NC_000007.14	4775615-4794397	77.1584	70.8307	-6.32769
APAF1	NC_000012.12	98645149-98735433	82.6316	78.6058	-4.02575
APBA1	NC_000009.12	69427532-69672371	82.9742	80.8412	-2.13301
APBA2	NC_000015.10	28884483-29118315	87.1143	85.1071	-2.00723
APBA3	NC_000019.10	3750772-3761692	85.3288	76.2835	-9.04528
APBB1	NC_000011.10	6395125-6419414	69.5714	68.5421	-1.02927
APBB1IP	NC_000010.11	26438341-26568449	84.764	81.8759	-2.88815
APBB2	NC_000004.12	40810027-41216714	83.2369	81.3177	-1.91922
APBB3	NC_000005.10	140558268-140564781	46.3736	42.9482	-3.4254
APC	NC_000005.10	112707518-112846239	84.6371	81.6966	-2.9405
APCDD1	NC_000018.10	10454635-10489949	66.6215	65.1797	-1.44181
APEH	NC_000003.12	49674014-49683971	53.8088	49.8823	-3.92646
APEX2	NC_000023.11	55000363-55009057	66.3567	62.9846	-3.37208
APH1A	NC_000001.11	150265399-150269580	26.8818	23.2425	-3.63924
APH1B	NC_000015.10	63276018-63309126	65.2618	60.8526	-4.40926
API5	NC_000011.10	43311963-43344529	71.652	68.3019	-3.35011
APIP	NC_000011.10	34853094-34916379	78.8867	76.6741	-2.21261
APLF	NC_000002.12	68467572-68655862	78.794	75.3155	-3.47852
APLP1	NC_000019.10	35867899-35879803	47.5938	45.1952	-2.39866
APLP2	NC_000011.10	130068147-130144811	72.4219	68.7065	-3.71539
APMAP	NC_000020.11	24962925-24992751	75.7207	72.2286	-3.49208
APOBEC3B	NC_000022.11	38982347-38992804	85.7417	81.6516	-4.09005
APOBEC3C	NC_000022.11	39014257-39020352	79.6799	79.8386	0.158749
APOBEC3D	NC_000022.11	39021113-39033277	83.1521	79.6225	-3.5296
APOBEC3F	NC_000022.11	39040604-39055972	83.3265	80.8658	-2.46071
APOBEC3G	NC_000022.11	39077067-39087743	84.2614	81.0986	-3.16276
APOBEC3H	NC_000022.11	39097224-39104067	87.6883	80.6025	-7.08584
APOBR	NC_000016.10	28494643-28498964	89.8266	81.3284	-8.4982
APOC1	NC_000019.10	44914247-44919349	60.0344	54.2802	-5.75427
APOE	NC_000019.10	44905791-44909393	72.3941	65.4224	-6.97175
APOL1	NC_000022.11	36253071-36267530	82.7607	78.1384	-4.62236
APOL2	NC_000022.11	36226209-36239954	75.1449	75.1469	0.00204299
APOL3	NC_000022.11	36139792-36166177	76.5462	74.1881	-2.35806
APOL4	NC_000022.11	36189124-36204840	77.5325	76.5503	-0.982118
APOL6	NC_000022.11	35648446-35668404	82.3785	77.0367	-5.34186
APOLD1	NC_000012.12	12725917-12829975	78.4587	75.3792	-3.07951
APOM	NC_000006.12	31652416-31658210	98.6278	89.533	-9.09485
APOO	NC_000023.11	23833353-23907938	84.386	82.0455	-2.34057
APOOL	NC_000023.11	85003877-85093315	87.4603	83.3489	-4.11132
APP	NC_000021.9	25880535-26171128	84.6799	81.4486	-3.23131
APPAT	NC_000002.12	97416059-97437397	87.49	81.5001	-5.98991
APPBP2	NC_000017.11	60443158-60526242	85.8391	81.9914	-3.84776
APPBP2-DT	NC_000017.11	60525460-60550798	66.9674	66.9567	-0.010705
APPL1	NC_000003.12	57227726-57278105	73.6744	69.4061	-4.26823
APPL2	NC_000012.12	105173297-105236203	82.0181	76.2075	-5.81063
APRG1	NC_000003.12	37381062-37440186	90.53	86.717	-3.81308
APRT	NC_000016.10	88809339-88811937	19.475	19.0289	-0.446105
APTR	NC_000007.14	77657659-77697074	76.7336	74.2586	-2.47501
APTX	NC_000009.12	32886601-33025130	81.0562	78.393	-2.66321
AQP1	NC_000007.14	30911853-30925517	83.1371	79.7167	-3.42038
AQP10	NC_000001.11	154321090-154325325	38.6407	39.0416	0.400852
AQP3	NC_000009.12	33441156-33447596	67.9279	58.5197	-9.4082
AQR	NC_000015.10	34851782-34969742	89.3031	87.0163	-2.28683
AR	NC_000023.11	67544021-67730619	76.9913	72.4195	-4.57187
ARAF	NC_000023.11	47561205-47571908	67.9972	66.5136	-1.48357
ARAP1	NC_000011.10	72685069-72793599	77.2756	71.0301	-6.24551
ARAP2	NC_000004.12	35948221-36244514	85.2499	83.5646	-1.6853
ARAP3	NC_000005.10	141653401-141682230	80.0327	75.1597	-4.87295
ARCN1	NC_000011.10	118572390-118603033	80.7422	79.0604	-1.68176
AREL1	NC_000014.9	74653437-74713117	86.7697	84.0156	-2.75412
ARF1	NC_000001.11	228082708-228099212	60.1539	54.7385	-5.41544
ARF1P2	NC_000012.12	120845110-120845647	96.4572	94.656	-1.80116
ARF3	NC_000012.12	48935723-48957487	72.1458	66.6392	-5.50661
ARF4	NC_000003.12	57571363-57598220	64.719	63.6836	-1.0354
ARF4-AS1	NC_000003.12	57556274-57656480	75.2709	73.1137	-2.15724
ARF5	NC_000007.14	127588386-127591700	32.5602	30.1975	-2.36264
ARF6	NC_000014.9	49893079-49897054	5.59686	5.92586	0.329
ARFGAP1	NC_000020.11	63272785-63289790	78.8524	72.5046	-6.34778
ARFGAP2	NC_000011.10	47164299-47177125	65.8088	63.0597	-2.74905
ARFGAP3	NC_000022.11	42796502-42858106	77.24	74.2923	-2.94768
ARFGEF1	NC_000008.11	67173511-67343781	87.3075	83.5629	-3.74462
ARFGEF1-DT	NC_000008.11	67343138-67491875	82.4857	79.2542	-3.23151
ARFGEF2	NC_000020.11	48921711-49036693	87.0475	83.5838	-3.46374
ARFGEF3	NC_000006.12	138161939-138344663	84.8374	81.8741	-2.96333
ARFIP1	NC_000004.12	152779937-152918463	88.3925	83.757	-4.6355
ARFIP2	NC_000011.10	6474683-6481479	59.5606	55.0354	-4.52518
ARFRP1	NC_000020.11	63698642-63708025	59.1819	54.3699	-4.81201
ARG2	NC_000014.9	67619920-67651708	75.0322	72.3769	-2.65524
ARGLU1	NC_000013.11	106541673-106568137	52.5153	49.1017	-3.41359
ARHGAP1	NC_000011.10	46677080-46700619	85.6639	79.2894	-6.37455
ARHGAP10	NC_000004.12	147732063-148072776	87.2206	83.8251	-3.39552
ARHGAP11A-DT	NC_000015.10	32513733-32615399	70.792	68.0728	-2.71917
ARHGAP11B	NC_000015.10	30624494-30649529	9.24266	42.6086	33.3659
ARHGAP11B-DT	NC_000015.10	30481013-30626012	86.167	82.9544	-3.21258
ARHGAP12	NC_000010.11	31805398-31928876	79.7166	75.9918	-3.72486
ARHGAP15	NC_000002.12	143091362-143768352	89.6374	86.6405	-2.99686
ARHGAP17	NC_000016.10	24919389-25015666	14.1047	0.682554	-13.4222
ARHGAP18	NC_000006.12	129576132-129710177	87.2465	83.5184	-3.72812
ARHGAP19	NC_000010.11	97222173-97292673	85.8886	81.7748	-4.11378
ARHGAP21	NC_000010.11	24583609-24723887	80.5582	75.7976	-4.76063
ARHGAP22	NC_000010.11	48446036-48656265	74.2231	69.3944	-4.82872
ARHGAP22-IT1	NC_000010.11	48509857-48511707	90.9166	81.9106	-9.006
ARHGAP23	NC_000017.11	38419280-38512385	73.3495	69.0907	-4.2588
ARHGAP24	NC_000004.12	85475150-86002668	85.414	82.5323	-2.88168
ARHGAP25	NC_000002.12	68679601-68826833	77.4588	74.5815	-2.87723
ARHGAP26	NC_000005.10	142770377-143229011	84.0824	80.9289	-3.1535
ARHGAP27	NC_000017.11	45393902-45434421	53.3649	44.9909	-8.37402
ARHGAP27P1-BPTFP1-KPNA2P3	NC_000017.11	64749663-64781707	48.5375	46.0182	-2.5193
ARHGAP30	NC_000001.11	161046946-161069970	83.4961	79.8221	-3.67398
ARHGAP31	NC_000003.12	119294383-119420714	77.7812	74.7873	-2.99394
ARHGAP32	NC_000011.10	128965060-129279324	86.5788	83.4083	-3.17057
ARHGAP33	NC_000019.10	35774532-35788822	70.975	65.2434	-5.73156
ARHGAP35	NC_000019.10	46860997-47005077	84.2273	81.1662	-3.06111
ARHGAP39	NC_000008.11	144529179-144685846	79.0459	73.732	-5.31389
ARHGAP4	NC_000023.11	153907367-153934999	56.5215	57.4841	0.962539
ARHGAP42	NC_000011.10	100687288-100993941	85.6713	82.8685	-2.80286
ARHGAP45	NC_000019.10	1065923-1086628	69.0722	64.5464	-4.52578
ARHGAP5	NC_000014.9	32076114-32159728	68.4949	65.5743	-2.92058
ARHGAP5-AS1	NC_000014.9	32073914-32076861	19.8349	19.8634	0.0284876
ARHGAP6	NC_000023.11	11117651-11665920	82.0491	78.8171	-3.232
ARHGAP9	NC_000012.12	57472264-57488814	58.9001	56.3508	-2.54934
ARHGDIA	NC_000017.11	81867719-81871378	35.9374	35.0988	-0.838653
ARHGDIB	NC_000012.12	14942031-14961728	52.6129	52.3492	-0.263732
ARHGEF1	NC_000019.10	41883173-41930150	54.4685	51.7115	-2.75696
ARHGEF10L	NC_000001.11	17539698-17697874	80.4875	74.9335	-5.55407
ARHGEF11	NC_000001.11	156934840-157046903	78.5733	75.1947	-3.37858
ARHGEF12	NC_000011.10	120336413-120489937	84.4193	80.763	-3.65632
ARHGEF17	NC_000011.10	73308276-73369388	73.8625	67.896	-5.9665
ARHGEF18	NC_000019.10	7348937-7472485	86.0781	82.009	-4.06915
ARHGEF19	NC_000001.11	16197854-16212652	90.9643	90.8673	-0.0970533
ARHGEF2	NC_000001.11	155946851-156007070	72.6434	69.0887	-3.55475
ARHGEF2-AS2	NC_000001.11	155978635-155982986	34.3925	32.9047	-1.48778
ARHGEF28	NC_000005.10	73626158-73941993	85.8841	83.3667	-2.51743
ARHGEF3	NC_000003.12	56727418-57079329	81.3773	77.9091	-3.46824
ARHGEF39	NC_000009.12	35658875-35675866	61.3874	58.0982	-3.28927
ARHGEF40	NC_000014.9	21070273-21090248	64.9626	61.9819	-2.9807
ARHGEF5	NC_000007.14	144355288-144380632	78.6237	73.0634	-5.56033
ARHGEF6	NC_000023.11	136665547-136780932	72.3767	70.7986	-1.57807
ARHGEF7	NC_000013.11	111114559-111305737	79.2445	75.786	-3.45855
ARHGEF9	NC_000023.11	63634967-63809274	79.0954	76.2573	-2.83808
ARID1A	NC_000001.11	26693236-26782104	66.0815	63.6148	-2.46665
ARID1B	NC_000006.12	156776020-157210779	79.2308	76.0837	-3.14709
ARID2	NC_000012.12	45729706-45908040	83.8258	80.6149	-3.21093
ARID3A	NC_000019.10	925781-975939	72.6087	68.4462	-4.16257
ARID3B	NC_000015.10	74541206-74598131	80.9389	78.4003	-2.5386
ARID4A	NC_000014.9	58298504-58373887	76.87	72.2396	-4.63047
ARID4B	NC_000001.11	235131634-235328219	83.955	80.4921	-3.46282
ARID5A	NC_000002.12	96536743-96552638	54.8479	52.1249	-2.723
ARID5B	NC_000010.11	61901684-62096944	82.9727	81.0682	-1.90445
ARIH1	NC_000015.10	72474330-72602987	81.986	80.5078	-1.47815
ARIH2	NC_000003.12	48918821-48986382	82.3382	79.2485	-3.08976
ARIH2OS	NC_000003.12	48917765-48918829	20.7744	22.6158	1.84147
ARL1	NC_000012.12	101393116-101407772	68.5906	67.8005	-0.790087
ARL10	NC_000005.10	176365487-176401865	64.9458	61.8005	-3.14521
ARL11	NC_000013.11	49628507-49633872	80.4271	74.0789	-6.34821
ARL13B	NC_000003.12	93980139-94055678	85.5177	80.5357	-4.98199
ARL14EP	NC_000011.10	30323104-30338458	68.5625	65.4772	-3.08534
ARL15	NC_000005.10	53883942-54310582	89.5559	86.3529	-3.20304
ARL16	NC_000017.11	81681165-81683797	37.6536	34.9036	-2.75002
ARL17A	NC_000017.11	46499780-46579695	88.5674	84.4338	-4.13367
ARL17B	NC_000017.11	46274184-46361766	87.2333	84.0298	-3.20352
ARL2	NC_000011.10	65014160-65022184	60.3902	57.9501	-2.44015
ARL2BP	NC_000016.10	57245259-57253635	54.8708	55.43	0.559172
ARL3	NC_000010.11	102673731-102714397	75.2074	73.057	-2.15039
ARL4A	NC_000007.14	12686856-12690958	13.2767	13.0405	-0.236189
ARL4AP5	NC_000006.12	150934968-150935566	75.9783	96.4286	20.4503
ARL4C	NC_000002.12	234493041-234497081	10.6234	9.58421	-1.03922
ARL4D	NC_000017.11	43398993-43401137	45.1623	45.3108	0.14851
ARL5A	NC_000002.12	151788984-151828492	68.3779	66.7124	-1.6655
ARL5B	NC_000010.11	18659431-18681639	69.5201	65.4626	-4.05752
ARL6	NC_000003.12	97764521-97801229	71.7907	69.9864	-1.80421
ARL6IP1	NC_000016.10	18791609-18801572	57.227	54.7579	-2.46912
ARL6IP5	NC_000003.12	69084937-69106092	54.8187	55.1484	0.329667
ARL6IP6	NC_000002.12	152717647-152762396	61.5608	58.463	-3.09781
ARL8A	NC_000001.11	202133404-202144743	52.7229	50.3136	-2.40935
ARL8B	NC_000003.12	5122249-5180911	79.3414	77.259	-2.08236
ARL9	NC_000004.12	56505209-56524959	65.006	62.4147	-2.59126
ARMC1	NC_000008.11	65602458-65634217	83.667	81.7864	-1.88061
ARMC10	NC_000007.14	103074881-103099759	52.9574	51.4088	-1.54859
ARMC2	NC_000006.12	108848416-108974476	83.3852	79.695	-3.69013
ARMC5	NC_000016.10	31458080-31467166	44.2224	42.3535	-1.86883
ARMC6	NC_000019.10	19033575-19060311	75.5772	73.3847	-2.19249
ARMC7	NC_000017.11	75109952-75130272	72.884	68.9928	-3.89115
ARMC8	NC_000003.12	138187248-138298384	85.3154	82.0189	-3.29654
ARMC9	NC_000002.12	231198546-231376848	86.4567	82.0871	-4.36967
ARMCX1	NC_000023.11	101550547-101554700	61.7588	58.5636	-3.19529
ARMCX2	NC_000023.11	101655281-101659850	45.6479	39.7274	-5.92054
ARMCX3	NC_000023.11	101622797-101627843	29.6206	15.2139	-14.4067
ARMCX4	NC_000023.11	101418287-101533459	83.2197	79.6315	-3.58819
ARMCX5	NC_000023.11	102599168-102604159	27.2144	27.9509	0.736506
ARMCX5-GPRASP2	NC_000023.11	102712495-102753530	58.3131	56.8023	-1.5108
ARMCX6	NC_000023.11	101615118-101618001	46.5082	43.4788	-3.02935
ARMH1	NC_000001.11	44674692-44725591	80.2211	74.9419	-5.27929
ARMH3	NC_000010.11	101845599-102056193	89.0216	85.1972	-3.82439
ARMT1	NC_000006.12	151452258-151470101	65.2451	61.2578	-3.98726
ARNILA	NC_000002.12	25369136-25376895	81.2075	73.4311	-7.77638
ARNT	NC_000001.11	150809713-150876708	85.519	82.326	-3.19294
ARPC1A	NC_000007.14	99325898-99366262	84.4503	79.2118	-5.23848
ARPC1B	NC_000007.14	99374249-99394816	59.2265	53.5881	-5.6384
ARPC2	NC_000002.12	218217141-218254356	75.3981	73.4061	-1.99203
ARPC3	NC_000012.12	110434823-110450422	73.8717	70.1894	-3.68224
ARPC4	NC_000003.12	9792495-9807101	67.2522	65.4003	-1.8519
ARPC5	NC_000001.11	183620846-183635783	52.4922	51.245	-1.24712
ARPC5L	NC_000009.12	124862130-124877733	50.7205	49.5673	-1.15321
ARPIN	NC_000015.10	89895006-89912952	72.0032	66.0481	-5.95516
ARPP19	NC_000015.10	52547045-52569883	54.4904	51.1936	-3.2968
ARPP21	NC_000003.12	35638945-35794496	74.7161	72.9378	-1.77822
ARRB1	NC_000011.10	75260122-75351705	75.9274	72.5764	-3.351
ARRB2	NC_000017.11	4710596-4721499	59.0001	57.5565	-1.44367
ARRDC1	NC_000009.12	137605685-137615360	60.0538	56.9592	-3.09465
ARRDC1-AS1	NC_000009.12	137615326-137618906	39.627	35.8727	-3.75435
ARRDC2	NC_000019.10	18001132-18014102	52.1472	48.3021	-3.84514
ARRDC3	NC_000005.10	91368631-91383317	26.0543	23.7908	-2.26351
ARRDC3-AS1	NC_000005.10	91380347-91690788	77.875	76.1826	-1.69237
ARRDC4	NC_000015.10	97960703-97973833	43.199	42.1905	-1.0085
ARRDC5	NC_000019.10	4890437-4902948	89.0866	87.8982	-1.18842
ARSA	NC_000022.11	50622754-50628173	70.5197	61.6132	-8.90655
ARSB	NC_000005.10	78777209-78986087	83.0686	79.8058	-3.26277
ARSD	NC_000023.11	2903972-2929349	73.2854	70.3538	-2.93159
ARSG	NC_000017.11	68259182-68422731	76.2835	73.2292	-3.0543
ARSK	NC_000005.10	95555101-95605102	82.6494	81.5744	-1.07493
ARTN	NC_000001.11	43933320-43937240	21.3804	14.311	-7.0694
ARV1	NC_000001.11	230978981-231000733	77.3022	73.834	-3.46823
ARVCF	NC_000022.11	19969896-20016823	70.4553	63.6207	-6.83457
ASAH1	NC_000008.11	18055992-18084998	63.1916	60.7141	-2.47756
ASAH2B	NC_000010.11	50739318-50816495	73.542	71.6168	-1.92517
ASAP1	NC_000008.11	130052104-130443674	82.0932	78.6144	-3.47882
ASAP1-IT2	NC_000008.11	130082738-130084768	88.8803	90.6073	1.727
ASAP2	NC_000002.12	9206765-9405683	84.6014	80.7603	-3.84111
ASB1	NC_000002.12	238426742-238452250	72.536	71.9111	-0.624923
ASB13	NC_000010.11	5638867-5666595	78.9563	73.4751	-5.48113
ASB16-AS1	NC_000017.11	44157293-44187180	80.6585	75.6117	-5.04676
ASB3	NC_000002.12	53532672-53860160	84.9235	81.9852	-2.93837
ASB6	NC_000009.12	129634604-129642169	60.714	59.1111	-1.60283
ASB7	NC_000015.10	100602589-100651701	86.2923	83.0036	-3.28874
ASB8	NC_000012.12	48147789-48181213	73.5981	70.3957	-3.20242
ASB9	NC_000023.11	15235288-15270467	87.6865	87.5105	-0.175994
ASCC1	NC_000010.11	72096032-72217134	86.318	82.7802	-3.53777
ASCC2	NC_000022.11	29788609-29838304	85.6289	82.3815	-3.2474
ASCC3	NC_000006.12	100508194-100881372	89.4992	86.2985	-3.20076
ASCL2	NC_000011.10	2268498-2270588	4.116	4.40094	0.284941
ASF1A	NC_000006.12	118894152-118909171	34.9163	32.4755	-2.44072
ASGR1	NC_000017.11	7173431-7179564	45.3674	41.1013	-4.2661
ASGR2	NC_000017.11	7101322-7115700	85.2134	79.2018	-6.01159
ASH1L	NC_000001.11	155335268-155563162	88.092	84.2927	-3.79923
ASH1L-AS1	NC_000001.11	155562026-155570755	41.2754	40.4727	-0.802711
ASH1L-IT1	NC_000001.11	155396010-155396978	93.7617	90.5148	-3.24686
ASH2L	NC_000008.11	38105493-38144076	80.3621	76.5083	-3.85377
ASIC1	NC_000012.12	50057548-50083611	63.4358	57.751	-5.68476
ASIC3	NC_000007.14	151048292-151052756	58.8718	53.0002	-5.87155
ASIC4	NC_000002.12	219514170-219538772	55.9503	52.0105	-3.9398
ASL	NC_000007.14	66075800-66094697	81.2686	76.205	-5.06358
ASLP1	NC_000022.11	23649213-23653334	89.8085	90.716	0.907547
ASNS	NC_000007.14	97851677-97872542	62.1657	59.2442	-2.92145
ASNSD1	NC_000002.12	189661385-189670831	57.9671	55.5547	-2.4124
ASPH	NC_000008.11	61500556-61714640	82.6596	82.1185	-0.541154
ASPHD2	NC_000022.11	26429260-26445015	67.8007	60.5545	-7.24617
ASPM	NC_000001.11	197084121-197146694	80.0117	76.7	-3.31173
ASPSCR1	NC_000017.11	81976807-82017406	79.8388	73.6763	-6.1625
ASRGL1	NC_000011.10	62337448-62393412	77.0854	73.6423	-3.44305
ASS1P1	NC_000006.12	25023247-25024483	94.1379	88.3286	-5.80931
ASTE1	NC_000003.12	131013875-131027649	51.7925	49.5852	-2.20737
ASTN2	NC_000009.12	116423112-117415070	80.7352	78.749	-1.98618
ASXL1	NC_000020.11	32358330-32439319	80.6033	76.9816	-3.62168
ASXL2	NC_000002.12	25733753-25878487	85.4185	81.4287	-3.98976
ATAD1	NC_000010.11	87751512-87841361	88.1958	87.3896	-0.806249
ATAD2	NC_000008.11	123319850-123416350	82.5418	77.7307	-4.8111
ATAD2B	NC_000002.12	23748664-23927123	85.5212	82.2592	-3.262
ATAD3A	NC_000001.11	1512162-1534685	79.6975	73.2119	-6.48558
ATAD3B	NC_000001.11	1471765-1497848	82.1454	77.761	-4.38437
ATAD5	NC_000017.11	30831966-30895869	86.0218	84.1977	-1.82417
ATE1	NC_000010.11	121709393-121928801	83.9705	80.1172	-3.8533
ATE1OSP	NC_000010.11	121948188-121952020	91.3535	88.8158	-2.53769
ATF1	NC_000012.12	50763710-50821162	74.6635	72.0749	-2.58855
ATF2	NC_000002.12	175072250-175168382	84.1507	81.7744	-2.37629
ATF3	NC_000001.11	212565334-212620777	56.0727	51.7278	-4.34497
ATF4	NC_000022.11	39519695-39522686	5.8711	4.87485	-0.996248
ATF5	NC_000019.10	49928702-49933935	32.9014	33.8489	0.947535
ATF6	NC_000001.11	161766298-161977574	87.9973	85.4026	-2.5947
ATF6-DT	NC_000001.11	161748537-161766488	54.0367	51.9354	-2.10128
ATF6B	NC_000006.12	32115264-32128253	66.209	66.2477	0.0387101
ATF7	NC_000012.12	53507856-53626410	85.7019	83.2803	-2.42157
ATF7IP	NC_000012.12	14365676-14502931	87.1723	83.6234	-3.54887
ATF7IP2	NC_000016.10	10326434-10483638	86.2561	84.186	-2.07012
ATG10	NC_000005.10	81972023-82276857	88.4611	84.9985	-3.46263
ATG10-IT1	NC_000005.10	81991995-81992481	95.5761	80.1222	-15.4539
ATG101	NC_000012.12	52069246-52077495	46.3125	43.6093	-2.70321
ATG12	NC_000005.10	115828200-115841837	63.2854	58.9856	-4.2998
ATG12P1	NC_000017.11	73067870-73068288	94.3444	92.556	-1.78848
ATG13	NC_000011.10	46617527-46674818	85.923	82.402	-3.52099
ATG14	NC_000014.9	55366391-55411830	82.3362	79.7181	-2.61818
ATG16L2	NC_000011.10	72814406-72843674	73.9062	66.5618	-7.34443
ATG2A	NC_000011.10	64894546-64917209	84.7723	75.7206	-9.05168
ATG2B	NC_000014.9	96279195-96363341	84.4193	81.0665	-3.35285
ATG3	NC_000003.12	112532510-112562046	64.1393	63.4146	-0.724673
ATG4A	NC_000023.11	108091668-108154671	85.0568	81.7514	-3.30535
ATG4B	NC_000002.12	241637213-241673857	78.0009	74.7318	-3.2691
ATG4C	NC_000001.11	62784132-62865516	86.0824	83.7519	-2.33054
ATG4D	NC_000019.10	10543895-10553418	66.6701	61.72	-4.9501
ATG5	NC_000006.12	106045423-106325791	84.1535	80.3493	-3.80423
ATG7	NC_000003.12	11272309-11557665	89.6371	85.672	-3.96513
ATG9A	NC_000002.12	219219380-219229717	65.6723	63.0948	-2.57751
ATIC	NC_000002.12	215311956-215349773	81.508	78.9901	-2.51789
ATL1	NC_000014.9	50532509-50634017	73.8831	71.363	-2.52014
ATL2	NC_000002.12	38293954-38377285	81.1058	78.2467	-2.85909
ATL3	NC_000011.10	63624087-63671921	75.276	72.5189	-2.75706
ATM	NC_000011.10	108222804-108369102	87.4462	83.7858	-3.66045
ATN1	NC_000012.12	6924463-6942321	40.7255	39.1986	-1.52692
ATOSA	NC_000015.10	52581317-52709817	77.4632	76.2652	-1.19795
ATOSB	NC_000009.12	35104112-35116341	37.3972	35.2427	-2.1545
ATOX1	NC_000005.10	151742316-151772532	46.966	44.9936	-1.97243
ATP10A	NC_000015.10	25677273-25865184	80.4199	77.4772	-2.94274
ATP10D	NC_000004.12	47485275-47593486	86.7341	84.3069	-2.42722
ATP11A	NC_000013.11	112690038-112887168	86.2123	81.6391	-4.57323
ATP11B	NC_000003.12	182793503-182923011	81.1659	77.6398	-3.52604
ATP11C	NC_000023.11	139726346-139945276	79.6414	79.2813	-0.360076
ATP13A1	NC_000019.10	19645198-19663676	79.4979	76.3382	-3.15977
ATP13A2	NC_000001.11	16985958-17011928	79.7832	67.3585	-12.4247
ATP13A3	NC_000003.12	194402672-194498364	73.7093	72.8677	-0.841584
ATP13A3-DT	NC_000003.12	194487120-194521156	74.7701	74.7589	-0.0111657
ATP13A4	NC_000003.12	193398967-193593111	86.8133	83.4717	-3.34164
ATP1A1	NC_000001.11	116372668-116410261	59.2705	57.6902	-1.58032
ATP1A1-AS1	NC_000001.11	116378437-116421301	78.217	76.1195	-2.09753
ATP1A3	NC_000019.10	41966582-41997497	70.5194	66.7477	-3.77168
ATP1B1	NC_000001.11	169105697-169310992	76.5858	74.7107	-1.87511
ATP1B1P1	NC_000004.12	42029209-42030123	88.1282	86.0834	-2.04478
ATP1B2	NC_000017.11	7646627-7657770	50.3867	47.5382	-2.84855
ATP1B3	NC_000003.12	141876124-141926549	67.8126	65.053	-2.75958
ATP23	NC_000012.12	57906039-57959148	69.3586	71.548	2.18944
ATP2A1	NC_000016.10	28878405-28904466	72.1699	69.6983	-2.47161
ATP2A2	NC_000012.12	110280756-110351093	72.4297	69.1728	-3.25697
ATP2A3	NC_000017.11	3923868-3964464	79.4897	74.5707	-4.91905
ATP2B1	NC_000012.12	89588049-89709366	72.626	70.3071	-2.31886
ATP2B1-AS1	NC_000012.12	89708177-90143524	80.08	76.4363	-3.64378
ATP2B4	NC_000001.11	203626832-203744081	78.7302	75.5947	-3.13543
ATP2C1	NC_000003.12	130850595-131016712	79.7496	76.9112	-2.8384
ATP5F1A	NC_000018.10	46080248-46104334	73.0167	71.6367	-1.37996
ATP5F1AP3	NC_000016.10	72005037-72006543	83.1067	82.9234	-0.183246
ATP5F1B	NC_000012.12	56638175-56645984	60.9874	58.5049	-2.48245
ATP5F1C	NC_000010.11	7788147-7807815	70.9946	67.9065	-3.08809
ATP5F1D	NC_000019.10	1241746-1244825	41.3617	40.2051	-1.15661
ATP5F1E	NC_000020.11	59025475-59032345	45.2617	43.2495	-2.01218
ATP5MC1	NC_000017.11	48892765-48895871	35.74	32.4311	-3.30888
ATP5MC2	NC_000012.12	53632726-53677408	75.3598	72.4337	-2.9261
ATP5MC3	NC_000002.12	175176258-175181710	27.6215	25.3144	-2.30707
ATP5ME	NC_000004.12	672436-674330	27.4289	24.9884	-2.44054
ATP5MF	NC_000007.14	99448475-99466186	82.7809	79.5248	-3.25603
ATP5MG	NC_000011.10	118401346-118433278	77.2428	75.267	-1.97582
ATP5MJ	NC_000014.9	103912288-103928269	73.2525	69.4257	-3.82678
ATP5MK	NC_000010.11	103389041-103396492	68.3257	65.3665	-2.95925
ATP5PB	NC_000001.11	111448864-111462773	51.3515	50.213	-1.1385
ATP5PBP1	NC_000013.11	51598416-51599460	95.2069	90.8151	-4.39181
ATP5PD	NC_000017.11	75038863-75046985	58.5267	52.5198	-6.00688
ATP5PF	NC_000021.9	25716503-25735673	58.6777	56.7874	-1.89028
ATP5PO	NC_000021.9	33903453-33915814	74.3496	76.7335	2.3839
ATP6AP1	NC_000023.11	154428633-154436516	54.5586	50.5009	-4.0577
ATP6AP1-DT	NC_000023.11	154424377-154428549	74.7152	74.1072	-0.608006
ATP6AP1L	NC_000005.10	82295449-82318300	83.9805	78.337	-5.64352
ATP6AP2	NC_000023.11	40579372-40606848	65.6716	58.4118	-7.25978
ATP6V0A1	NC_000017.11	42458844-42522582	82.1012	78.4537	-3.64751
ATP6V0A2	NC_000012.12	123712353-123761755	72.9704	69.403	-3.56742
ATP6V0B	NC_000001.11	43974487-43978295	18.2523	17.1738	-1.07849
ATP6V0C	NC_000016.10	2513952-2520218	35.6193	31.744	-3.87526
ATP6V0CP4	NC_000001.11	42952202-42952641	95.5302	80.019	-15.5112
ATP6V0D1	NC_000016.10	67438014-67481181	81.5027	75.5138	-5.98886
ATP6V0D1-DT	NC_000016.10	67481314-67505977	79.6938	79.2134	-0.480434
ATP6V0D2	NC_000008.11	85987323-86154225	85.7315	82.5701	-3.16138
ATP6V0E1	NC_000005.10	172983771-173035445	83.4864	80.108	-3.37839
ATP6V0E2	NC_000007.14	149872968-149891204	54.6044	51.5795	-3.02489
ATP6V0E2-AS1	NC_000007.14	149867694-149880610	48.7258	45.596	-3.1298
ATP6V1A	NC_000003.12	113746770-113812056	83.3897	82.6505	-0.739236
ATP6V1B2	NC_000008.11	20197381-20230399	78.6888	75.0958	-3.59308
ATP6V1C1	NC_000008.11	103021063-103073051	83.5054	81.7036	-1.80176
ATP6V1D	NC_000014.9	67294371-67360265	83.1851	80.2827	-2.90239
ATP6V1E1	NC_000022.11	17592136-17628749	86.5997	81.7355	-4.86417
ATP6V1E2	NC_000002.12	46490750-46542577	70.262	67.754	-2.50804
ATP6V1F	NC_000007.14	128862856-128865847	41.2154	43.2903	2.07492
ATP6V1FNB	NC_000007.14	128866330-128872047	36.4683	34.0965	-2.37182
ATP6V1G1	NC_000009.12	114587706-114598915	62.7752	59.047	-3.7282
ATP6V1H	NC_000008.11	53715543-53843558	86.6881	83.3424	-3.34572
ATP7A	NC_000023.11	77910690-78050395	88.1193	83.8505	-4.26888
ATP7B	NC_000013.11	51930436-52012125	79.7401	76.1771	-3.56302
ATP8A1	NC_000004.12	42408373-42657121	86.5	83.517	-2.98301
ATP8B1	NC_000018.10	57646426-57803315	84.5245	81.4493	-3.07525
ATP8B1-AS1	NC_000018.10	57629870-57738678	87.956	84.0665	-3.88949
ATP8B2	NC_000001.11	154325525-154351304	60.7192	59.4635	-1.25568
ATP8B3	NC_000019.10	1782075-1812276	73.7828	70.0375	-3.74529
ATP8B4	NC_000015.10	49858238-50182817	83.0665	78.8455	-4.22105
ATP9A	NC_000020.11	51596514-51768390	84.424	81.3439	-3.08011
ATP9B	NC_000018.10	79069285-79378287	91.0483	87.3409	-3.70742
ATPAF1	NC_000001.11	46632737-46673867	66.7511	63.9223	-2.82872
ATPAF2	NC_000017.11	17977409-18039209	84.0728	80.4046	-3.66811
ATPSCKMT	NC_000005.10	10225507-10249897	82.1071	79.6101	-2.49706
ATR	NC_000003.12	142449007-142578733	89.667	87.2177	-2.44926
ATRAID	NC_000002.12	27212041-27217178	32.8947	31.5733	-1.32144
ATRIP	NC_000003.12	48446710-48467645	61.7408	58.8457	-2.8952
ATRN	NC_000020.11	3471018-3651118	87.7747	84.0132	-3.76145
ATRX	NC_000023.11	77504880-77786233	88.5491	85.6423	-2.90682
ATXN1	NC_000006.12	16299112-16761491	84.6758	81.1062	-3.56966
ATXN1-AS1	NC_000006.12	16760652-16773365	19.768	18.8291	-0.938911
ATXN10	NC_000022.11	45671798-45845307	86.0904	82.2823	-3.80808
ATXN1L	NC_000016.10	71808439-71885268	70.3534	67.0479	-3.30554
ATXN2	NC_000012.12	111443485-111599676	80.0554	76.582	-3.47343
ATXN2-AS	NC_000012.12	111598856-111650079	77.2162	72.9113	-4.30496
ATXN2L	NC_000016.10	28822999-28837237	53.1559	51.8604	-1.29544
ATXN3	NC_000014.9	92044496-92106621	86.1369	82.562	-3.57483
ATXN7	NC_000003.12	63863155-64003462	66.7622	63.5559	-3.20624
ATXN7L1	NC_000007.14	105604772-105876599	86.5395	82.7474	-3.79206
ATXN7L2	NC_000001.11	109483479-109492804	50.5857	45.9913	-4.59446
ATXN7L3	NC_000017.11	44191805-44200113	41.5105	38.4591	-3.05142
ATXN7L3B	NC_000012.12	74537835-74545430	34.5978	33.5975	-1.00032
AUH	NC_000009.12	91213815-91361918	86.8469	83.3917	-3.45521
AUNIP	NC_000001.11	25831913-25859458	77.7687	74.8746	-2.89413
AUP1	NC_000002.12	74526645-74529760	30.0236	30.4802	0.456559
AURKA	NC_000020.11	56369389-56392337	74.3489	68.757	-5.59197
AURKAIP1	NC_000001.11	1373730-1375207	31.0321	28.0174	-3.01468
AURKAP1	NC_000001.11	220266706-220267917	95.54	91.667	-3.87306
AURKB	NC_000017.11	8204733-8210600	65.9023	61.0725	-4.82984
AUTS2	NC_000007.14	69598296-70793506	84.9985	81.4957	-3.50281
AVEN	NC_000015.10	33858782-34075155	85.2138	81.7832	-3.43067
AVIL	NC_000012.12	57797376-57818734	90.7423	85.5254	-5.21693
AVL9	NC_000007.14	32495426-32588726	85.5187	83.7634	-1.75529
AVP	NC_000020.11	3082556-3084724	12.5185	10.3625	-2.15603
AVPI1	NC_000010.11	97677424-97687241	69.6295	67.816	-1.81351
AVPR1A	NC_000012.12	63142759-63151201	27.3273	27.6569	0.329579
AVPR1B	NC_000001.11	206106936-206117699	62.9533	58.2228	-4.73054
AXIN1	NC_000016.10	287440-352723	81.5127	77.3066	-4.2061
AXL	NC_000019.10	41219223-41261766	76.1488	72.7687	-3.38007
AZI2	NC_000003.12	28315003-28349050	57.1768	56.973	-0.20372
AZIN1	NC_000008.11	102826111-102893864	67.476	65.8269	-1.64904
AZIN2	NC_000001.11	33081104-33123492	70.1975	67.4447	-2.7528
AZU1	NC_000019.10	825097-832018	88.1556	91.8601	3.70447
B2M	NC_000015.10	44711358-44718851	18.9253	18.1044	-0.820814
B3GALNT1	NC_000003.12	161083883-161105411	60.9568	55.8997	-5.05717
B3GALT6	NC_000001.11	1232237-1235041	57.2049	53.6852	-3.51964
B3GALT9	NC_000009.12	120792403-120801787	40.311	39.3613	-0.949672
B3GAT3	NC_000011.10	62615296-62622154	61.016	60.351	-0.664932
B3GLCT	NC_000013.11	31199975-31332276	80.1914	76.3441	-3.84729
B3GNT2	NC_000002.12	62196115-62224731	59.0362	55.2627	-3.77348
B3GNT5	NC_000003.12	183253253-183298504	62.627	59.9365	-2.69051
B3GNT7	NC_000002.12	231395671-231408799	62.4373	57.2201	-5.21715
B3GNT8	NC_000019.10	41425359-41428730	59.1238	52.0488	-7.07502
B3GNT9	NC_000016.10	67148104-67150998	39.9869	41.2876	1.30074
B3GNTL1	NC_000017.11	82942149-83051809	86.1184	80.9535	-5.16485
B4GALT1	NC_000009.12	33100493-33167336	75.741	72.1935	-3.54751
B4GALT2	NC_000001.11	43978943-43991170	56.0638	51.5982	-4.46557
B4GALT3	NC_000001.11	161171310-161177968	53.5952	50.5214	-3.07375
B4GALT4	NC_000003.12	119211732-119240946	67.2239	64.5258	-2.69814
B4GALT5	NC_000020.11	49632945-49713878	79.5305	76.7841	-2.74649
B4GALT6	NC_000018.10	31622246-31685836	59.5456	56.6885	-2.85706
B4GALT7	NC_000005.10	177600132-177610330	66.4289	63.218	-3.2109
B4GAT1	NC_000011.10	66345374-66347629	34.3229	31.1167	-3.20616
B4GAT1-DT	NC_000011.10	66347845-66364804	81.4743	77.2431	-4.23126
B9D1	NC_000017.11	19334308-19378193	69.2837	66.0197	-3.26397
B9D2	NC_000019.10	41354417-41364165	65.8978	62.242	-3.65578
BAALC	NC_000008.11	103140713-103230305	73.3887	70.3979	-2.99081
BAALC-AS1	NC_000008.11	103153394-103371410	79.9381	77.3514	-2.58668
BAALC-AS2	NC_000008.11	103132954-103141615	27.9323	27.3288	-0.6035
BABAM1	NC_000019.10	17267376-17281249	83.0499	79.5075	-3.54244
BABAM2	NC_000002.12	27889941-28338901	88.0224	84.549	-3.47334
BACE1	NC_000011.10	117285232-117316259	77.1624	75.5551	-1.60728
BACE1-AS	NC_000011.10	117288453-117293494	93.9079	90.7537	-3.15419
BACE2	NC_000021.9	41167801-41282530	82.0386	79.1168	-2.9218
BACE2-IT1	NC_000021.9	41180097-41180626	92.7613	87.0027	-5.75861
BACH1	NC_000021.9	29194071-29630751	85.0229	82.1083	-2.91464
BACH1-IT1	NC_000021.9	29351634-29361894	91.6954	88.2757	-3.41968
BACH1-IT2	NC_000021.9	29370497-29373709	83.2852	79.2062	-4.07898
BACH1-IT3	NC_000021.9	29496047-29500386	86.4418	87.8922	1.45038
BACH2	NC_000006.12	89926528-90296843	80.2267	77.0949	-3.13188
BAD	NC_000011.10	64269830-64284704	60.9052	58.1439	-2.76125
BAG1	NC_000009.12	33247820-33264720	52.4312	49.5278	-2.90347
BAG2	NC_000006.12	57172326-57189833	46.7952	44.7694	-2.02576
BAG3	NC_000010.11	119651380-119677819	70.5062	67.123	-3.38327
BAG4	NC_000008.11	38176533-38213301	74.9607	71.5998	-3.3609
BAG5	NC_000014.9	103556545-103562657	41.8057	39.2867	-2.51896
BAHCC1	NC_000017.11	81395457-81466331	76.6049	72.033	-4.5719
BAHD1	NC_000015.10	40439721-40468236	47.6953	43.2081	-4.48718
BAIAP2	NC_000017.11	81035122-81117434	83.1985	78.517	-4.68156
BAIAP2-DT	NC_000017.11	81017969-81034881	65.7136	59.5225	-6.19112
BAIAP2L2	NC_000022.11	38084652-38111015	82.3249	75.7373	-6.58765
BAK1	NC_000006.12	33572547-33580293	67.051	64.393	-2.65808
BALR6	NC_000003.12	17860922-18041541	86.4006	83.348	-3.05268
BAMBI	NC_000010.11	28677510-28682932	18.8023	18.1163	-0.686084
BANF1	NC_000011.10	66002228-66004149	23.574	23.176	-0.397902
BANK1	NC_000004.12	101411286-102074812	89.4752	84.7797	-4.6955
BANP	NC_000016.10	87949244-88077318	83.8774	79.8588	-4.01855
BAP1	NC_000003.12	52401008-52410008	73.1796	71.8458	-1.33383
BARD1	NC_000002.12	214725646-214809683	79.0671	75.9591	-3.10797
BASP1	NC_000005.10	17065598-17276843	80.931	77.5215	-3.40952
BATF	NC_000014.9	75522455-75546993	83.6382	76.3447	-7.29353
BAX	NC_000019.10	48954815-48961798	65.0274	63.8423	-1.18517
BAZ1A	NC_000014.9	34752731-34875647	79.4406	74.6815	-4.75902
BAZ1A-AS1	NC_000014.9	34874343-34876459	5.33272	5.24164	-0.0910846
BAZ1B	NC_000007.14	73440406-73522293	82.8528	79.3482	-3.50461
BAZ2A	NC_000012.12	56595596-56636816	62.6725	59.3017	-3.37078
BAZ2B	NC_000002.12	159315312-159616569	88.2338	85.4312	-2.80263
BAZ2B-AS1	NC_000002.12	159615292-159618637	7.28252	6.99333	-0.289187
BBC3	NC_000019.10	47220822-47232766	28.0838	24.1909	-3.89285
BBIP1	NC_000010.11	110898730-110919201	71.6564	67.5013	-4.15512
BBLN	NC_000009.12	128160265-128163924	38.1149	35.4522	-2.66264
BBOF1	NC_000014.9	74019349-74082863	87.8705	83.1066	-4.76383
BBS10	NC_000012.12	76344474-76348415	25.4195	24.2713	-1.14823
BBS12	NC_000004.12	122732702-122744942	76.2605	71.3783	-4.88223
BBS2	NC_000016.10	56465640-56582667	83.7673	80.7339	-3.03345
BBS4	NC_000015.10	72686186-72742006	84.1856	82.7035	-1.48208
BBS5	NC_000002.12	169479480-169506655	79.9294	78.7164	-1.21306
BBS7	NC_000004.12	121824329-121870487	77.3954	74.8481	-2.54731
BBS9	NC_000007.14	33109557-33877180	87.4247	85.2761	-2.14866
BBX	NC_000003.12	107522936-107811339	80.4509	77.6849	-2.76607
BCAM	NC_000019.10	44809071-44821421	83.0099	77.3368	-5.67312
BCAN-AS2	NC_000001.11	156614740-156661503	44.4671	40.7451	-3.72195
BCAP31	NC_000023.11	153700492-153724565	69.8108	63.9653	-5.84547
BCAR1	NC_000016.10	75228181-75268053	55.1138	55.2258	0.111936
BCAR3	NC_000001.11	93561741-93847150	80.2691	76.0329	-4.23621
BCAR3-AS1	NC_000001.11	93591964-93610605	91.2682	85.6171	-5.65105
BCAS2	NC_000001.11	114567557-114581629	80.5885	75.5894	-4.99914
BCAS3	NC_000017.11	60677453-61392838	90.2659	86.3295	-3.93636
BCAS4	NC_000020.11	50794894-50877177	81.3296	79.277	-2.05263
BCAT1	NC_000012.12	24810024-24949101	76.1333	72.8022	-3.33115
BCAT2	NC_000019.10	48795062-48811029	73.4468	67.1869	-6.25986
BCCIP	NC_000010.11	125823546-125853695	82.7274	80.4527	-2.27468
BCDIN3D	NC_000012.12	49836043-49843106	55.0274	49.9707	-5.05668
BCKDHA	NC_000019.10	41397808-41425002	84.7273	78.2856	-6.44168
BCKDHB	NC_000006.12	80106647-80346270	89.134	85.5054	-3.62862
BCKDK	NC_000016.10	31106107-31112791	58.6313	55.1998	-3.43146
BCL10	NC_000001.11	85265776-85276632	45.8299	47.3167	1.48678
BCL11A	NC_000002.12	60450520-60554467	64.2974	60.739	-3.55838
BCL2	NC_000018.10	63123346-63320128	80.3225	76.252	-4.07052
BCL2A1	NC_000015.10	79960892-79971196	86.2731	83.1566	-3.11643
BCL2L1	NC_000020.11	31664452-31723989	69.2657	67.4106	-1.8551
BCL2L11	NC_000002.12	111119378-111168444	45.0754	43.2738	-1.80162
BCL2L12	NC_000019.10	49665142-49673916	59.082	57.0397	-2.04233
BCL2L13	NC_000022.11	17628855-17730855	85.6785	81.6999	-3.9786
BCL2L15	NC_000001.11	113876816-113887581	90.6296	89.9878	-0.64174
BCL2L2	NC_000014.9	23298790-23311751	26.4414	25.5527	-0.888706
BCL2L2-PABPN1	NC_000014.9	23306833-23326175	55.4835	52.2821	-3.2014
BCL3	NC_000019.10	44747705-44760044	49.6328	46.6253	-3.00742
BCL6	NC_000003.12	187721377-187745725	33.8278	31.8755	-1.95237
BCL6B	NC_000017.11	7023050-7030290	61.3181	59.5969	-1.7212
BCL7A	NC_000012.12	122019422-122062044	69.0281	65.4409	-3.58718
BCL7B	NC_000007.14	73536356-73557690	73.5739	69.0554	-4.51848
BCL7C	NC_000016.10	30833626-30894302	75.6083	71.1435	-4.46478
BCL9	NC_000001.11	147541501-147626216	69.9348	66.9372	-2.99755
BCL9L	NC_000011.10	118893875-118925926	61.4165	57.8789	-3.53757
BCLAF1	NC_000006.12	136256627-136289851	61.8486	60.5373	-1.31129
BCLAF3	NC_000023.11	19912860-19991061	81.7224	78.2945	-3.42793
BCO2	NC_000011.10	112175510-112224699	84.6045	82.3811	-2.22336
BCOR	NC_000023.11	40049815-40177329	43.2681	40.5781	-2.68996
BCORL1	NC_000023.11	129981107-130058071	72.9325	70.3937	-2.53876
BCORP1	NC_000024.10	19456585-19484884	86.9654	82.2918	-4.6736
BCR	NC_000022.11	23179704-23318037	74.5353	69.7171	-4.81818
BCRP3	NC_000022.11	24644791-24650832	85.343	84.8309	-0.512067
BCS1L	NC_000002.12	218658764-218663443	41.5982	36.5804	-5.01785
BDH1	NC_000003.12	197509783-197573323	68.8751	45.6165	-23.2586
BDH2	NC_000004.12	103077592-103099870	83.7202	83.2167	-0.503453
BDNF	NC_000011.10	27654893-27722058	43.181	40.8562	-2.32479
BDNF-AS	NC_000011.10	27506808-27698231	86.9808	83.7431	-3.23776
BECN1	NC_000017.11	42810134-42833350	66.5323	64.1349	-2.39744
BEND3	NC_000006.12	107065182-107115515	74.323	70.1041	-4.21892
BEND4	NC_000004.12	42110853-42152878	59.5343	55.8502	-3.68404
BEND5	NC_000001.11	48727519-48776969	76.4609	72.901	-3.55996
BEND6	NC_000006.12	56955107-57027346	78.1817	75.9534	-2.22826
BEND7	NC_000010.11	13438484-13529014	77.8945	74.9153	-2.97924
BEST1	NC_000011.10	61950063-61965515	62.9629	59.7573	-3.20558
BEST3	NC_000012.12	69643360-69699476	87.4766	85.7171	-1.75956
BET1	NC_000007.14	93962762-94004382	76.551	73.8799	-2.67114
BET1L	NC_000011.10	167784-207399	68.796	62.9557	-5.84031
BEX1	NC_000023.11	103062651-103064171	11.9867	11.5093	-0.477405
BEX2	NC_000023.11	103309346-103311007	14.3975	15.5558	1.15826
BEX3	NC_000023.11	103376395-103378164	8.41387	7.08525	-1.32862
BEX4	NC_000023.11	103215108-103217246	16.4288	15.0728	-1.35598
BFAR	NC_000016.10	14632931-14669236	93.6953	86.8573	-6.83795
BFSP1	NC_000020.11	17493905-17569220	72.9332	68.3489	-4.5843
BGLT3	NC_000011.10	5244554-5245546	57.5515	62.834	5.28248
BHLHE40	NC_000003.12	4979437-4985323	42.432	40.3788	-2.05324
BHLHE40-AS1	NC_000003.12	4896806-4980414	69.2987	67.3092	-1.98948
BHLHE41	NC_000012.12	26120030-26125037	7.39288	7.36141	-0.0314677
BICC1	NC_000010.11	58512872-58831435	82.6297	81.1311	-1.49865
BICD1	NC_000012.12	32106835-32383633	88.133	84.6437	-3.48927
BICD2	NC_000009.12	92711363-92764833	77.7075	72.8036	-4.90391
BICDL1	NC_000012.12	119989236-120094494	74.7186	72.9644	-1.75426
BICRA	NC_000019.10	47608196-47703277	81.0573	77.2407	-3.81652
BICRAL	NC_000006.12	42782052-42868558	78.5752	76.8956	-1.67959
BID	NC_000022.11	17734138-17774770	80.1307	74.5986	-5.532
BIK	NC_000022.11	43110750-43129712	67.0373	63.7978	-3.23955
BIN1	NC_000002.12	127048027-127107288	70.7065	65.0954	-5.61106
BIN2	NC_000012.12	51281038-51324668	81.7478	78.2176	-3.53015
BIN3	NC_000008.11	22620418-22669148	81.7335	76.8164	-4.91711
BIRC2	NC_000011.10	102347211-102378670	72.0917	70.0984	-1.99332
BIRC3	NC_000011.10	102317484-102339403	74.895	70.1876	-4.70738
BIRC5	NC_000017.11	78214186-78225636	74.7888	75.0321	0.243265
BIRC6	NC_000002.12	32357023-32619571	89.005	85.632	-3.37302
BISPR	NC_000019.10	17405686-17419324	77.8644	75.1379	-2.72654
BIVM	NC_000013.11	102799119-102841533	61.6263	58.9898	-2.6365
BLCAP	NC_000020.11	37492472-37527931	69.6758	68.3411	-1.33465
BLK	NC_000008.11	11486894-11564599	69.5849	68.5862	-0.998715
BLM	NC_000015.10	90717346-90816166	88.2856	86.7662	-1.51944
BLMH	NC_000017.11	30248203-30292056	74.5453	72.048	-2.49723
BLNK	NC_000010.11	96189171-96271587	86.8429	82.709	-4.1339
BLOC1S1	NC_000012.12	55716038-55720087	30.1299	28.3473	-1.78266
BLOC1S2	NC_000010.11	100273280-100286680	79.3487	75.8042	-3.54456
BLOC1S3	NC_000019.10	45178784-45216933	69.9109	64.9534	-4.95753
BLOC1S4	NC_000004.12	6716174-6717664	5.09755	4.73422	-0.363327
BLOC1S5	NC_000006.12	8013567-8064396	83.5666	81.2179	-2.34873
BLOC1S6	NC_000015.10	45587214-45615945	70.3698	67.8356	-2.53413
BLTP1	NC_000004.12	122152331-122364167	88.4559	85.5389	-2.91696
BLTP2	NC_000017.11	28614446-28645454	70.1886	68.6568	-1.53171
BLTP3A	NC_000006.12	34792083-34877514	84.7064	80.683	-4.02333
BLTP3B	NC_000012.12	100028455-100142874	84.2848	80.9918	-3.29298
BLVRA	NC_000007.14	43758680-43807342	76.9628	73.6894	-3.27333
BLVRB	NC_000019.10	40447765-40465764	78.0766	74.3478	-3.72875
BLVRBP1	NC_000003.12	46918807-46918935	95.2381	84.2105	-11.0276
BLZF1	NC_000001.11	169367970-169396540	77.9236	72.11	-5.81363
BLZF2P	NC_000014.9	68867857-68869951	93.1657	78.4843	-14.6814
BMAL1	NC_000011.10	13276652-13387266	69.7028	67.5485	-2.15434
BMAL2	NC_000012.12	27332836-27425289	76.5029	73.3403	-3.1626
BMAL2-AS1	NC_000012.12	27389789-27446625	91.4876	88.3061	-3.18151
BMERB1	NC_000016.10	15434475-15625028	85.957	85.991	0.0340602
BMF	NC_000015.10	40087890-40108892	60.0273	55.6099	-4.41735
BMI1	NC_000010.11	22321099-22331484	12.7386	12.0579	-0.680659
BMP1	NC_000008.11	22165140-22212326	82.4668	80.1659	-2.30089
BMP10	NC_000002.12	68860909-68871397	90.5106	87.7936	-2.717
BMP2K	NC_000004.12	78776342-78916365	81.6229	78.7483	-2.87455
BMP2K-DT	NC_000004.12	78768321-78775973	47.5642	47.3766	-0.187571
BMP6	NC_000006.12	7726099-7881728	78.131	75.1657	-2.96525
BMP8B	NC_000001.11	39757182-39788865	60.7162	56.144	-4.57211
BMPR1A	NC_000010.11	86755786-86932825	78.9035	76.1177	-2.78584
BMPR1B	NC_000004.12	94757955-95158448	85.1511	81.9486	-3.20253
BMPR2	NC_000002.12	202376327-202567751	87.6212	84.3553	-3.26596
BMS1	NC_000010.11	42782795-42834937	86.826	82.1849	-4.64105
BMS1P1	NC_000010.11	46788397-46799819	93.2664	89.7228	-3.54369
BMS1P2	NC_000010.11	47540077-47551919	90.2184	87.5614	-2.65706
BMS1P4	NC_000010.11	73699151-73730487	79.2835	77.3459	-1.93757
BMT2	NC_000007.14	112819147-112939875	86.1147	81.29	-4.82469
BNIP1	NC_000005.10	173144442-173164387	78.9796	76.1419	-2.83762
BNIP2	NC_000015.10	59659146-59689339	71.0589	70.917	-0.141856
BNIP3	NC_000010.11	131967684-131981967	69.7178	63.6883	-6.02956
BNIP3L	NC_000008.11	26383054-26505636	72.3322	69.9994	-2.33286
BNIPL	NC_000001.11	151036321-151047720	83.8591	79.9147	-3.94446
BOD1	NC_000005.10	173607145-173616659	55.6054	53.2321	-2.37326
BOD1L1	NC_000004.12	13568738-13627725	80.3413	77.3899	-2.9514
BOLA1	NC_000001.11	149887890-149900798	53.4657	50.7718	-2.69383
BOLA2-SMG1P6	NC_000016.10	29443230-29454651	60.5047	54.7778	-5.72693
BOLA3	NC_000002.12	74135400-74147912	68.6176	67.223	-1.39459
BOLA3-DT	NC_000002.12	74147044-74156983	34.5746	31.7124	-2.86218
BOP1	NC_000008.11	144262045-144291438	70.4354	63.5096	-6.92574
BORA	NC_000013.11	72727749-72756198	75.4563	73.6745	-1.78181
BORCS5	NC_000012.12	12357078-12471233	92.0819	89.3241	-2.75782
BORCS6	NC_000017.11	8188345-8190180	11.3662	10.0745	-1.29172
BORCS7	NC_000010.11	102854259-102864961	67.4257	66.8946	-0.531118
BORCS8	NC_000019.10	19176903-19192591	74.0767	70.2088	-3.86791
BPGM	NC_000007.14	134646811-134679816	79.6195	74.1207	-5.49882
BPHL	NC_000006.12	3118374-3153599	74.7487	72.23	-2.51866
BPIFB3	NC_000020.11	33053903-33073847	85.5542	77.8581	-7.69613
BPNT1	NC_000001.11	220057482-220090462	85.9258	81.6236	-4.30225
BPNT2	NC_000008.11	56957931-56993867	60.2312	58.0103	-2.22087
BPTF	NC_000017.11	67825503-67984378	85.341	82.2318	-3.10921
BRAF	NC_000007.14	140719327-140924929	86.5757	84.4446	-2.13108
BRAP	NC_000012.12	111642146-111685956	85.209	82.8326	-2.37644
BRAT1	NC_000007.14	2537810-2555694	79.4913	74.6253	-4.86595
BRCA1	NC_000017.11	43044295-43170245	86.2024	82.1386	-4.06387
BRCA2	NC_000013.11	32315086-32400268	82.294	80.1497	-2.1443
BRCC3	NC_000023.11	155071420-155123077	80.385	77.507	-2.87807
BRCC3P1	NC_000005.10	176308063-176309013	98.8741	90.7423	-8.13187
BRD1	NC_000022.11	49773278-49827873	77.5104	73.9599	-3.55054
BRD3	NC_000009.12	134030305-134068535	70.33	65.6267	-4.70328
BRD3OS	NC_000009.12	134025481-134034666	70.5502	63.4719	-7.0783
BRD4	NC_000019.10	15235519-15332545	79.2232	73.8705	-5.35275
BRD7	NC_000016.10	50313487-50368988	68.364	67.0202	-1.34387
BRD8	NC_000005.10	138139770-138178953	81.2537	81.2563	0.002596
BRD9	NC_000005.10	850291-892801	84.5512	79.5101	-5.04118
BRF1	NC_000014.9	105209286-105315589	72.6027	67.302	-5.3007
BRF2	NC_000008.11	37843268-37849861	69.5647	75.1624	5.59768
BRI3	NC_000007.14	98252379-98310441	75.8238	73.7012	-2.12255
BRI3BP	NC_000012.12	124993645-125031231	76.2016	72.9431	-3.2585
BRICD5	NC_000016.10	2209253-2210905	90.4693	80.0524	-10.4168
BRIP1	NC_000017.11	61679139-61863559	90.0999	86.9076	-3.19235
BRIX1	NC_000005.10	34915677-34925996	59.8521	58.9729	-0.879132
BRK1	NC_000003.12	10115675-10127190	72.593	67.1467	-5.44634
BRMS1	NC_000011.10	66337333-66345125	65.304	63.8229	-1.48111
BRMS1L	NC_000014.9	35826338-35932325	82.5236	80.2582	-2.26537
BROX	NC_000001.11	222712553-222735196	63.139	63.7558	0.616754
BRPF1	NC_000003.12	9731729-9748019	68.2912	62.086	-6.20521
BRPF3	NC_000006.12	36196744-36232790	73.3647	69.7215	-3.64327
BRPF3-AS1	NC_000006.12	36112466-36200952	63.832	60.9068	-2.92525
BRSK1	NC_000019.10	55282072-55312562	78.6882	73.9132	-4.77498
BRWD1	NC_000021.9	39184176-39321559	76.8362	73.6312	-3.20499
BRWD1-AS2	NC_000021.9	39313893-39323218	56.7776	53.1051	-3.67253
BRWD1-IT1	NC_000021.9	39217093-39219805	90.2285	89.0983	-1.13027
BRWD3	NC_000023.11	80669503-80809877	85.3042	82.2476	-3.05661
BSCL2	NC_000011.10	62689289-62709845	68.0941	64.6734	-3.4207
BSDC1	NC_000001.11	32364633-32394731	78.0213	75.7721	-2.24914
BSG	NC_000019.10	571277-583494	61.4119	55.3628	-6.0491
BSG-AS1	NC_000019.10	562360-572404	65.8036	62.8307	-2.97291
BSN	NC_000003.12	49554477-49671549	83.1671	77.053	-6.11411
BSPRY	NC_000009.12	113349541-113371233	65.2103	63.3508	-1.85951
BST1	NC_000004.12	15703065-15738313	82.1351	79.6665	-2.46868
BST2	NC_000019.10	17402939-17405630	42.9296	40.271	-2.65868
BTAF1	NC_000010.11	91923770-92031437	85.2501	82.4686	-2.78147
BTBD1	NC_000015.10	83016423-83067252	74.6686	71.9848	-2.68375
BTBD10	NC_000011.10	13388008-13463297	84.0633	80.4502	-3.61304
BTBD10P2	NC_000006.12	149794763-149795746	95.0994	89.1967	-5.90273
BTBD19	NC_000001.11	44808523-44817381	57.9896	55.2251	-2.76444
BTBD2	NC_000019.10	1985438-2034881	81.2056	77.4237	-3.78188
BTBD3	NC_000020.11	11890723-11926609	56.8479	52.947	-3.90082
BTBD6	NC_000014.9	105248533-105251093	40.6286	36.2035	-4.42511
BTBD6P1	NC_000001.11	23901471-23902737	81.6178	79.0645	-2.55327
BTBD7P1	NC_000010.11	13156684-13158136	92.1212	83.3368	-8.78438
BTBD8	NC_000001.11	92080305-92184725	85.5936	83.6361	-1.95753
BTBD9	NC_000006.12	38168451-38640148	89.3549	85.7722	-3.58273
BTD	NC_000003.12	15601341-15722311	83.0248	80.6242	-2.40059
BTF3	NC_000005.10	73498408-73505667	35.1522	35.7326	0.580363
BTF3L4	NC_000001.11	52056199-52090716	81.4454	76.7579	-4.68755
BTF3P16	NC_000003.12	101457241-101457732	83.3333	100	16.6667
BTF3P6	NC_000021.9	33518610-33519108	94.2266	92.4027	-1.82392
BTG1	NC_000012.12	92140278-92145846	8.14839	7.95078	-0.197614
BTG2	NC_000001.11	203305491-203309602	16.7787	11.5277	-5.25094
BTG3	NC_000021.9	17593653-17612945	92.9224	91.5632	-1.35913
BTK	NC_000023.11	101349338-101390796	84.5106	82.5013	-2.00933
BTN2A1	NC_000006.12	26457904-26476621	53.4737	27.5766	-25.8972
BTN2A2	NC_000006.12	26383096-26394874	74.0991	71.8383	-2.26075
BTN2A3P	NC_000006.12	26422119-26431615	91.3689	86.7053	-4.6636
BTN3A1	NC_000006.12	26402237-26415208	84.8927	76.4761	-8.41661
BTN3A2	NC_000006.12	26365159-26378320	81.7244	76.4842	-5.24019
BTN3A3	NC_000006.12	26440472-26453415	85.528	81.2263	-4.30166
BTRC	NC_000010.11	101354033-101557321	87.4536	84.6922	-2.76142
BUB1	NC_000002.12	110637528-110678063	79.9028	79.2679	-0.634881
BUB1B	NC_000015.10	40161023-40221123	85.8126	82.0035	-3.80906
BUB3	NC_000010.11	123154402-123170467	59.9122	56.8044	-3.10777
BUD13	NC_000011.10	116748170-116772987	77.0793	73.1046	-3.9747
BUD13P1	NC_000011.10	95143637-95145125	72.147	71.7699	-0.377143
BUD23	NC_000007.14	73683597-73698212	78.4341	69.9914	-8.44267
BUD31	NC_000007.14	99408641-99419616	66.6162	65.6791	-0.937081
BYSL	NC_000006.12	41921229-41933050	66.441	61.8079	-4.63311
BZW1	NC_000002.12	200810594-200827338	40.4706	39.389	-1.08159
BZW1P2	NC_000003.12	116645902-116646727	95.1845	84.7203	-10.4641
BZW2	NC_000007.14	16646131-16706523	78.8707	76.4765	-2.39413
C10orf105	NC_000010.11	71711701-71737824	77.7383	72.7905	-4.94776
C10orf143	NC_000010.11	130020025-130110830	84.2912	80.1805	-4.11068
C10orf88	NC_000010.11	122930901-122954311	63.4613	58.5266	-4.93472
C10orf88B	NC_000010.11	122879851-122898024	59.2163	56.2981	-2.91811
C10orf95-AS1	NC_000010.11	102435771-102461106	64.3669	59.5255	-4.84142
C11orf21	NC_000011.10	2295628-2303049	36.6443	34.2778	-2.36641
C11orf24	NC_000011.10	68261338-68272001	72.8508	68.4051	-4.44578
C11orf54	NC_000011.10	93741591-93764749	77.1168	72.5324	-4.58449
C11orf58	NC_000011.10	16613132-16758340	71.7559	70.2157	-1.54019
C11orf65	NC_000011.10	108308519-108467531	89.6675	85.8202	-3.84728
C11orf68	NC_000011.10	65916810-65919062	32.8571	34.4194	1.56236
C11orf71	NC_000011.10	114391443-114400511	55.3644	51.6503	-3.71415
C11orf80	NC_000011.10	66744451-66843516	77.8657	74.1947	-3.67103
C11orf96	NC_000011.10	43942637-43943878	0.795023	0.501122	-0.293901
C12orf29	NC_000012.12	88033846-88050160	50.6577	49.2077	-1.44997
C12orf4	NC_000012.12	4487735-4538508	81.9684	81.8786	-0.0898031
C12orf43	NC_000012.12	121000486-121016502	83.0685	78.1037	-4.96476
C12orf57	NC_000012.12	6942978-6946003	24.5352	22.9106	-1.62466
C12orf60	NC_000012.12	14803666-14906586	83.1186	79.456	-3.6626
C12orf75	NC_000012.12	105235290-105396097	78.1262	73.8899	-4.23628
C12orf76	NC_000012.12	110027028-110073636	81.3629	78.9558	-2.40704
C14orf119	NC_000014.9	23095505-23100456	55.8824	52.3557	-3.5267
C14orf28	NC_000014.9	44897275-44907257	43.0619	41.9757	-1.08623
C14orf93	NC_000014.9	22985894-23010166	70.0804	67.9711	-2.10928
C15orf39	NC_000015.10	75195643-75212169	38.8777	34.3509	-4.52681
C15orf40	NC_000015.10	82988441-83011641	80.9056	78.0255	-2.88007
C15orf61	NC_000015.10	67521131-67530146	36.7974	33.9909	-2.80649
C16orf54	NC_000016.10	29742463-29745990	58.4271	54.177	-4.25008
C16orf74	NC_000016.10	85690084-85751129	77.1644	72.5379	-4.62647
C16orf86	NC_000016.10	67666814-67668757	18.4805	14.828	-3.65256
C16orf87	NC_000016.10	46796603-46831180	66.6231	63.7098	-2.91334
C16orf95	NC_000016.10	87083562-87317420	85.0238	80.3035	-4.7203
C17orf100	NC_000017.11	6651762-6693202	61.7266	56.6009	-5.12576
C17orf113	NC_000017.11	42038232-42050601	65.0919	68.7293	3.63741
C17orf58	NC_000017.11	67991099-67996469	10.3822	9.37229	-1.00991
C17orf67	NC_000017.11	56791913-56838773	53.3848	53.3265	-0.0583319
C17orf75	NC_000017.11	32324565-32350023	71.8633	70.1184	-1.74491
C17orf80	NC_000017.11	73232233-73248959	66.4185	65.4345	-0.984031
C18orf15	NC_000018.10	13239543-13242076	92.2181	91.7388	-0.479378
C18orf21	NC_000018.10	35972625-35979286	59.4224	53.1975	-6.22485
C18orf25	NC_000018.10	46173553-46266992	77.6815	75.3122	-2.36922
C18orf32	NC_000018.10	49477243-49487252	64.7366	59.9901	-4.74643
C18orf54	NC_000018.10	54357906-54385218	66.3492	65.0454	-1.30376
C19orf12	NC_000019.10	29698937-29715789	69.5317	64.8193	-4.71241
C19orf25	NC_000019.10	1461143-1479219	41.5229	38.2684	-3.25452
C19orf38	NC_000019.10	10836575-10869790	84.6293	80.1823	-4.447
C19orf44	NC_000019.10	16496394-16521352	88.0285	81.8221	-6.20637
C19orf47	NC_000019.10	40319536-40348527	82.2127	77.8759	-4.33679
C19orf48P	NC_000019.10	50798194-50798910	90.243	93.021	2.77796
C19orf53	NC_000019.10	13774456-13778773	54.8825	46.109	-8.77352
C1D	NC_000002.12	68041130-68110948	82.4476	78.5608	-3.88681
C1DP1	NC_000010.11	32511336-32511737	86.6728	94.6429	7.97006
C1GALT1	NC_000007.14	7156934-7248616	74.3173	72.2456	-2.07171
C1GALT1P1	NC_000012.12	69284397-69285485	54.9245	53.2268	-1.6977
C1orf105	NC_000001.11	172420685-172468831	78.4918	74.6598	-3.83204
C1orf109	NC_000001.11	37681570-37692249	40.0852	38.6699	-1.41533
C1orf112	NC_000001.11	169662007-169854080	84.6123	79.5705	-5.04179
C1orf116	NC_000001.11	207018522-207032756	73.3595	68.7049	-4.65459
C1orf122	NC_000001.11	37806979-37809454	5.28934	5.47033	0.180989
C1orf131	NC_000001.11	231223763-231241187	77.6426	73.9853	-3.65722
C1orf159	NC_000001.11	1081818-1116361	81.5557	71.6535	-9.90217
C1orf162	NC_000001.11	111473792-111478512	31.7819	32.8128	1.03094
C1orf174	NC_000001.11	3889125-3900293	70.0777	64.587	-5.49074
C1orf198	NC_000001.11	230837119-230869589	68.8808	65.1071	-3.77372
C1orf21	NC_000001.11	184387029-184629019	84.8343	81.774	-3.06023
C1orf216	NC_000001.11	35713877-35718894	33.093	32.836	-0.25705
C1orf220	NC_000001.11	178542752-178548889	57.2507	55.229	-2.02168
C1orf226	NC_000001.11	162378841-162386812	90.9215	86.8869	-4.03461
C1orf35	NC_000001.11	228100726-228105411	20.5437	17.9384	-2.60535
C1orf43	NC_000001.11	154206696-154220637	77.7424	74.7468	-2.99565
C1orf50	NC_000001.11	42767245-42779491	63.3842	62.1728	-1.21142
C1orf52	NC_000001.11	85249953-85259672	54.7673	50.5142	-4.25305
C1orf54	NC_000001.11	150268200-150280916	54.5025	54.0666	-0.435905
C1orf56	NC_000001.11	151047751-151051986	27.2951	26.648	-0.647086
C1QA	NC_000001.11	22635077-22639678	71.4243	73.254	1.82968
C1QB	NC_000001.11	22652762-22661637	81.4653	77.7041	-3.76119
C1QBP	NC_000017.11	5432777-5448830	67.2814	64.8421	-2.43924
C1QC	NC_000001.11	22643014-22648110	83.2176	74.4469	-8.77071
C1QTNF3	NC_000005.10	34017858-34043213	89.4425	87.4085	-2.03401
C1QTNF3-AMACR	NC_000005.10	33987174-34124528	82.8627	80.4488	-2.41388
C1QTNF6	NC_000022.11	37180166-37199385	67.2892	62.7088	-4.58037
C1S	NC_000012.12	6988259-7071032	80.8309	77.3971	-3.43384
C2	NC_000006.12	31897785-31945673	88.4751	86.0804	-2.3947
C20orf203	NC_000020.11	32631625-32673941	77.5805	73.8498	-3.73068
C20orf96	NC_000020.11	270863-290778	75.9614	71.9405	-4.0209
C21orf58	NC_000021.9	46300181-46323875	69.7451	66.9369	-2.80817
C21orf62-AS1	NC_000021.9	32772100-33019751	82.9542	79.7161	-3.23811
C21orf91	NC_000021.9	17788974-17819386	57.1349	54.0614	-3.07352
C21orf91-OT1	NC_000021.9	17763311-17792523	77.4494	75.6846	-1.76487
C22orf39	NC_000022.11	19351368-19447711	71.3678	67.4903	-3.87749
C22orf46P	NC_000022.11	41690628-41698136	82.3541	76.1401	-6.21402
C2CD2	NC_000021.9	41885112-41954018	74.6811	70.2531	-4.42803
C2CD2L	NC_000011.10	119102198-119118544	48.5722	47.4081	-1.16417
C2CD3	NC_000011.10	74012718-74171210	88.563	82.8139	-5.74913
C2CD5	NC_000012.12	22448583-22544546	82.1289	78.8605	-3.26837
C2orf27A	NC_000002.12	131647982-131774655	66.2145	63.3816	-2.8329
C2orf42	NC_000002.12	70149885-70248615	84.6044	81.3947	-3.20967
C2orf49	NC_000002.12	105337532-105350712	62.6243	63.3669	0.742552
C2orf49-DT	NC_000002.12	105333935-105337509	34.3889	36.3469	1.95808
C2orf68	NC_000002.12	85605254-85612066	57.7062	57.0709	-0.635279
C2orf69	NC_000002.12	199911293-199955935	62.5553	60.0328	-2.52252
C2orf74-DT	NC_000002.12	61141592-61178345	69.8099	66.0699	-3.74001
C2orf76	NC_000002.12	119302225-119366834	84.6563	81.9745	-2.68179
C2orf88	NC_000002.12	189879609-190203484	85.1546	81.7892	-3.36534
C3	NC_000019.10	6677704-6730562	82.0802	76.7746	-5.30561
C3AR1	NC_000012.12	8056844-8066359	90.504	87.7019	-2.80208
C3orf14	NC_000003.12	62319015-62336213	64.8372	61.8308	-3.00638
C3orf18	NC_000003.12	50558025-50571027	42.1888	38.473	-3.71583
C3orf20	NC_000003.12	14675141-14773036	86.3333	82.6827	-3.65058
C3orf33	NC_000003.12	155762617-155806278	81.1039	77.7018	-3.4021
C3orf38	NC_000003.12	88149959-88168729	74.0473	73.6323	-0.414948
C3orf52	NC_000003.12	112086335-112131004	72.8705	68.833	-4.03752
C3orf62	NC_000003.12	49268596-49277232	67.9281	66.8466	-1.0815
C3orf70	NC_000003.12	185076838-185153060	79.5888	77.2406	-2.34826
C3orf80	NC_000003.12	160225422-160228213	0.375144	0.607696	0.232552
C3orf86P	NC_000003.12	44421316-44421811	87.5329	87.0612	-0.471712
C4orf3	NC_000004.12	119296419-119304445	39.7456	41.8566	2.11102
C4orf33	NC_000004.12	129093317-129116640	58.0686	56.896	-1.17254
C4orf46	NC_000004.12	158666675-158672255	27.0355	27.074	0.0385136
C4orf46P2	NC_000023.11	77962553-77962889	77.9412	71.8899	-6.05134
C4orf48	NC_000004.12	2041995-2043964	15.3269	14.0706	-1.25625
C5	NC_000009.12	120932987-121075195	82.6787	78.3183	-4.36046
C5AR1	NC_000019.10	47290023-47322066	76.2672	75.5609	-0.706228
C5AR2	NC_000019.10	47332175-47347329	82.3565	81.6407	-0.715854
C5orf15	NC_000005.10	133955510-133968674	62.5149	58.976	-3.53884
C5orf22	NC_000005.10	31532287-31555053	72.8977	69.5562	-3.34149
C5orf24	NC_000005.10	134845680-134859735	58.4782	55.0449	-3.43329
C5orf34	NC_000005.10	43486709-43515148	85.8519	79.1578	-6.69407
C5orf63	NC_000005.10	127045235-127073506	70.6924	71.7688	1.07636
C6orf120	NC_000006.12	169702126-169706360	17.3392	17.4632	0.123992
C6orf163	NC_000006.12	87344813-87365463	89.4733	89.1725	-0.300824
C6orf226	NC_000006.12	42890265-42890821	0.665787	0.330417	-0.335371
C6orf47	NC_000006.12	31658298-31660778	40.2161	76.3592	36.1431
C6orf62	NC_000006.12	24704861-24720825	56.5333	52.9813	-3.55193
C6orf89	NC_000006.12	36871870-36928964	72.6144	70.4982	-2.11624
C7orf25	NC_000007.14	42909273-42912305	13.0304	11.5502	-1.48023
C7orf31	NC_000007.14	25134692-25180356	80.222	79.6928	-0.529254
C7orf50	NC_000007.14	996986-1138260	80.2623	75.2622	-5.00006
C8orf44	NC_000008.11	66667475-66685564	82.3687	79.887	-2.48172
C8orf44-SGK3	NC_000008.11	66667596-66860472	82.4041	79.3026	-3.10143
C8orf58	NC_000008.11	22599599-22604150	47.8873	44.7231	-3.16419
C8orf76	NC_000008.11	123219967-123241377	75.368	72.2263	-3.14167
C8orf82	NC_000008.11	144525733-144529132	37.71	36.813	-0.897
C8orf88	NC_000008.11	90958471-90985238	65.3303	60.0013	-5.32897
C9orf153	NC_000009.12	86220265-86259657	91.1413	85.1962	-5.94511
C9orf40	NC_000009.12	74946583-74952912	21.8122	21.7316	-0.0805762
C9orf43	NC_000009.12	113410054-113429690	49.815	47.7438	-2.07121
C9orf64	NC_000009.12	83938311-83956986	77.0401	74.1605	-2.8796
C9orf72	NC_000009.12	27535640-27573866	65.2644	62.483	-2.78146
C9orf78	NC_000009.12	129827290-129835863	40.7074	40.8004	0.0930613
C9orf85	NC_000009.12	71911510-71986054	87.484	85.7453	-1.73874
C9orf85P2	NC_000003.12	182950783-182956307	95.0681	90.2036	-4.86447
CA1	NC_000008.11	85327608-85379014	89.268	88.4217	-0.846232
CA11	NC_000019.10	48637946-48646187	59.5955	56.6055	-2.98996
CA13	NC_000008.11	85220587-85284073	78.0813	73.8866	-4.19465
CA2	NC_000008.11	85463968-85481493	57.2314	55.2492	-1.98222
CA5B	NC_000023.11	15688830-15788411	83.6102	80.5482	-3.06193
CA5BP1	NC_000023.11	15681053-15703192	89.8793	87.1362	-2.74309
CA8	NC_000008.11	60185412-60281400	78.6255	75.5155	-3.10991
CAAP1	NC_000009.12	26840685-26892803	80.5708	76.4747	-4.09603
CAB39	NC_000002.12	230712842-230821075	80.8836	76.4097	-4.47393
CAB39L	NC_000013.11	49308650-49444064	89.6354	86.4697	-3.16567
CABIN1	NC_000022.11	24011192-24178628	79.8227	76.0625	-3.76027
CABLES1	NC_000018.10	23134564-23260470	74.5444	71.3494	-3.19496
CABLES2	NC_000020.11	62388634-62407285	82.1524	75.3238	-6.82855
CACHD1	NC_000001.11	64470129-64693058	80.3182	77.4933	-2.82496
CACNA1C	NC_000012.12	1970772-2697950	77.45	89.7826	12.3326
CACNA1C-AS1	NC_000012.12	2668500-2812944	67.1525	63.9339	-3.21864
CACNA1D	NC_000003.12	53328963-53813733	81.4825	78.5243	-2.95815
CACNA1I	NC_000022.11	39570753-39689735	71.8081	67.3518	-4.45631
CACNA2D2	NC_000003.12	50362613-50504244	75.2413	69.8801	-5.36121
CACNB1	NC_000017.11	39173453-39197702	73.4724	70.4363	-3.03611
CACNB2	NC_000010.11	18140424-18543557	86.8906	83.4622	-3.42843
CACNB3	NC_000012.12	48813794-48828941	36.0401	33.2551	-2.78495
CACNB4	NC_000002.12	151832771-152099167	83.003	80.1289	-2.8741
CACTIN	NC_000019.10	3610645-3626815	76.5625	71.6415	-4.92103
CACTIN-AS1	NC_000019.10	3606497-3613930	63.418	58.9757	-4.44236
CACUL1	NC_000010.11	118674167-118755249	80.2314	76.8662	-3.36524
CACYBP	NC_000001.11	174999163-175012027	44.0074	43.5231	-0.484283
CAD	NC_000002.12	27217369-27243943	81.266	78.6879	-2.57807
CADM2	NC_000003.12	84958989-86074429	84.2973	82.5326	-1.76468
CADM3-AS1	NC_000001.11	159170320-159211455	56.6228	51.0741	-5.54867
CADPS2	NC_000007.14	122318411-122886759	82.1553	79.3782	-2.77701
CAHM	NC_000006.12	163368306-163415456	54.7928	53.1396	-1.65319
CALB2	NC_000016.10	71358713-71390436	66.37	63.7617	-2.60825
CALCOCO1	NC_000012.12	53708517-53727745	74.9538	70.4457	-4.50815
CALCOCO2	NC_000017.11	48831018-48868228	81.0484	79.433	-1.61541
CALCRL	NC_000002.12	187341964-187448460	89.5067	87.4743	-2.03242
CALCRL-AS1	NC_000002.12	187003220-187556288	88.9376	84.9255	-4.01208
CALD1	NC_000007.14	134744252-134970729	85.9415	84.7392	-1.20239
CALHM2	NC_000010.11	103446786-103452402	63.348	63.0427	-0.30532
CALHM5	NC_000006.12	116511639-116524788	86.4534	83.3997	-3.05362
CALHM6	NC_000006.12	116461370-116463771	12.5731	9.94192	-2.63119
CALM1	NC_000014.9	90396502-90408268	27.9639	27.2646	-0.699318
CALM2	NC_000002.12	47160084-47176921	39.7899	36.6179	-3.17199
CALM3	NC_000019.10	46601074-46610782	54.1929	49.6542	-4.53877
CALML4	NC_000015.10	68190705-68206079	85.3931	78.2263	-7.1668
CALN1	NC_000007.14	71779491-72447151	85.9065	82.4188	-3.48769
CALR	NC_000019.10	12938578-12944489	48.0855	45.5368	-2.54868
CALU	NC_000007.14	128739292-128773400	77.7763	75.0211	-2.75518
CAMK1	NC_000003.12	9757347-9769992	77.8649	75.9827	-1.88217
CAMK1D	NC_000010.11	12349547-12835545	87.7073	84.4411	-3.26618
CAMK2B	NC_000007.14	44210019-44334577	77.5131	72.3599	-5.15327
CAMK2D	NC_000004.12	113418054-113761927	82.1149	79.6291	-2.48579
CAMK2G	NC_000010.11	73812501-73874591	78.1643	73.8144	-4.34983
CAMK4	NC_000005.10	111223653-111494886	78.4671	76.9135	-1.5536
CAMKK1	NC_000017.11	3860315-3894891	74.4955	69.6613	-4.83419
CAMKK2	NC_000012.12	121237675-121298308	75.2382	71.6925	-3.54566
CAMKMT	NC_000002.12	44361947-44772592	87.6961	84.6264	-3.06974
CAMLG	NC_000005.10	134738495-134752157	69.4248	68.5047	-0.920163
CAMSAP1	NC_000009.12	135808487-135907546	83.4136	77.4932	-5.92039
CAMSAP1-DT	NC_000009.12	135907802-135916147	61.3997	55.3508	-6.04891
CAMSAP2	NC_000001.11	200738893-200860707	81.4065	77.0227	-4.38384
CAMTA1	NC_000001.11	6785454-7769706	81.3192	77.3373	-3.9819
CAMTA1-DT	NC_000001.11	6783892-6784843	0.547424	0.538315	-0.00910838
CAMTA2	NC_000017.11	4967992-4987675	65.5298	58.386	-7.14378
CAND1	NC_000012.12	67269358-67319953	70.4152	67.8591	-2.55611
CAND2	NC_000003.12	12796472-12834804	73.7273	69.0867	-4.6406
CANT1	NC_000017.11	78991716-79009867	76.4809	72.232	-4.24887
CANX	NC_000005.10	179678628-179731641	81.5063	76.3095	-5.19681
CAP1	NC_000001.11	40040233-40072649	64.8662	62.8815	-1.98471
CAP2P1	NC_000014.9	89290205-89291594	94.15	90.7831	-3.36698
CAPG	NC_000002.12	85394753-85418432	69.9582	66.2244	-3.7338
CAPN1	NC_000011.10	65180566-65212006	73.2631	68.593	-4.67003
CAPN1-AS1	NC_000011.10	65177606-65181834	24.9527	23.5126	-1.44015
CAPN10	NC_000002.12	240586734-240617705	78.2643	75.5774	-2.68695
CAPN10-DT	NC_000002.12	240581277-240586699	39.5783	37.1539	-2.42441
CAPN11	NC_000006.12	44158811-44184401	77.6802	75.4525	-2.22777
CAPN13	NC_000002.12	30722771-30820542	84.8667	80.7931	-4.07358
CAPN14	NC_000002.12	31173056-31233858	86.9313	82.8706	-4.06065
CAPN15	NC_000016.10	527712-554636	79.5457	72.4512	-7.0945
CAPN2	NC_000001.11	223701593-223776018	74.0701	71.0147	-3.05533
CAPN3	NC_000015.10	42359498-42412949	89.832	85.1219	-4.71002
CAPN5	NC_000011.10	77066961-77126155	83.3484	76.6889	-6.65955
CAPN7	NC_000003.12	15206152-15252916	72.5642	68.4507	-4.11356
CAPNS1	NC_000019.10	36139953-36150353	59.6519	55.2208	-4.43105
CAPNS2	NC_000016.10	55566684-55567687	87.8099	90.38	2.5701
CAPRIN1	NC_000011.10	34051731-34102610	66.2328	63.2454	-2.98742
CAPRIN2	NC_000012.12	30709552-30823302	63.9904	61.0884	-2.90204
CAPS	NC_000019.10	5912339-5916211	91.4727	83.6846	-7.78809
CAPS2	NC_000012.12	75275979-75390928	83.9249	80.0186	-3.90635
CAPZA1	NC_000001.11	112619805-112671616	86.9995	85.9132	-1.08629
CAPZA1P2	NC_000002.12	159462417-159463256	97.2583	95.4019	-1.85647
CAPZA2	NC_000007.14	116811070-116922049	78.13	75.4662	-2.66378
CAPZB	NC_000001.11	19338775-19485539	81.1679	76.7034	-4.46451
CARD10	NC_000022.11	37490362-37519542	73.8662	68.2287	-5.63749
CARD11	NC_000007.14	2906142-3044228	85.4109	81.6847	-3.72621
CARD16	NC_000011.10	105039092-105101431	83.9245	81.0109	-2.91352
CARD19	NC_000009.12	93096217-93113283	59.3859	54.5	-4.88598
CARD6	NC_000005.10	40841308-40860175	86.4188	83.1959	-3.22298
CARD8	NC_000019.10	48180770-48255946	84.1655	79.7031	-4.46239
CARD8-AS1	NC_000019.10	48255675-48258199	49.5628	50.2841	0.721307
CARF	NC_000002.12	202912214-202988263	83.8344	81.9369	-1.89751
CARHSP1	NC_000016.10	8852942-8869012	65.7633	63.5841	-2.17923
CARM1	NC_000019.10	10871553-10923075	81.2556	75.9735	-5.28209
CARMIL1	NC_000006.12	25279078-25620530	84.3023	81.5298	-2.77255
CARMIL2	NC_000016.10	67644988-67657569	80.6455	77.7369	-2.90858
CARNMT1	NC_000009.12	74980790-75028423	67.8609	65.7996	-2.06126
CARNS1	NC_000011.10	67414968-67425607	44.6534	41.0377	-3.61578
CARS1	NC_000011.10	3000922-3057613	84.6591	80.5319	-4.12717
CARS2	NC_000013.11	110641412-110713603	77.6345	74.2534	-3.38105
CASC15	NC_000006.12	21664164-22660021	87.8718	84.4524	-3.41938
CASC2	NC_000010.11	118046279-118210158	77.6276	76.5278	-1.09982
CASC3	NC_000017.11	40140318-40172183	79.5359	75.9125	-3.62335
CASD1	NC_000007.14	94509219-94557019	62.3588	58.4863	-3.8725
CASK	NC_000023.11	41514934-41923554	86.6691	83.2774	-3.39166
CASKIN2	NC_000017.11	75500261-75515537	75.94	66.2483	-9.6917
CASP1	NC_000011.10	105025397-105035250	79.8501	83.0116	3.16147
CASP10	NC_000002.12	201182872-201229428	78.5968	75.5664	-3.03041
CASP2	NC_000007.14	143288215-143307696	58.9645	59.0594	0.0949445
CASP3	NC_000004.12	184627696-184650062	55.2804	50.6113	-4.66906
CASP4	NC_000011.10	104942866-104969366	72.3525	72.6039	0.251368
CASP6	NC_000004.12	109688622-109703583	54.4299	50.2898	-4.14012
CASP7	NC_000010.11	113679162-113730907	73.4189	69.9991	-3.41984
CASP8	NC_000002.12	201233443-201361836	83.4389	80.9185	-2.52036
CASP9	NC_000001.11	15490832-15526534	66.6264	63.1518	-3.47467
CASS4	NC_000020.11	56412112-56460387	82.9587	78.9218	-4.03687
CAST	NC_000005.10	95962001-96631085	84.6094	82.166	-2.44342
CASTOR2	NC_000007.14	74964705-75031528	82.6022	78.7712	-3.831
CASTOR3P	NC_000007.14	100222597-100271983	83.6864	77.8314	-5.85503
CASZ1	NC_000001.11	10636604-10796650	74.2024	68.5467	-5.65568
CAT	NC_000011.10	34438934-34472060	77.042	74.4434	-2.59859
CATSPER1	NC_000011.10	66016752-66026479	75.6114	70.2521	-5.35931
CATSPER2	NC_000015.10	43628503-43668118	91.1214	87.3709	-3.7505
CATSPER2P1	NC_000015.10	43727181-43745165	90.6769	86.2511	-4.42578
CATSPER3	NC_000005.10	134967907-135011696	89.5058	86.7228	-2.78306
CATSPERB	NC_000014.9	91580696-91780707	90.4661	86.7417	-3.72439
CATSPERE	NC_000001.11	244454377-244641177	88.4528	85.4391	-3.01363
CATSPERG	NC_000019.10	38335775-38370943	61.8568	59.275	-2.58181
CAV1	NC_000007.14	116524994-116561179	58.6844	56.2485	-2.43593
CAV2	NC_000007.14	116287380-116508541	82.1558	78.7427	-3.41313
CAVIN1	NC_000017.11	42402449-42423256	57.4236	53.2524	-4.17124
CAVIN2	NC_000002.12	191834310-191847088	51.9314	52.387	0.455641
CAVIN2-AS1	NC_000002.12	191844916-192085236	86.1621	83.0554	-3.10666
CAVIN3	NC_000011.10	6318946-6320532	22.0887	15.4752	-6.61349
CAVIN4	NC_000009.12	100578079-100588389	89.2746	86.7356	-2.53894
CBARP	NC_000019.10	1228287-1238027	65.6707	55.2041	-10.4666
CBFA2T2	NC_000020.11	33490075-33650036	87.1761	84.4471	-2.72896
CBFA2T3	NC_000016.10	88874858-88977207	73.6041	67.808	-5.79614
CBFB	NC_000016.10	67028984-67101058	72.2846	70.0075	-2.27715
CBL	NC_000011.10	119206298-119313926	85.0628	81.0951	-3.96779
CBLB	NC_000003.12	105655461-105869552	83.8215	80.4906	-3.33086
CBLL1	NC_000007.14	107743073-107761667	44.5213	43.1049	-1.41647
CBLL1-AS1	NC_000007.14	107739999-107744601	13.4449	13.6574	0.212442
CBR1	NC_000021.9	36069941-36073166	31.8186	32.3165	0.497912
CBR3	NC_000021.9	36135079-36146562	52.205	51.1942	-1.01081
CBR3-AS1	NC_000021.9	36098090-36175815	62.2973	59.8256	-2.47173
CBR4	NC_000004.12	168863770-169010275	77.6836	75.6964	-1.98714
CBX1	NC_000017.11	48070052-48101478	79.7328	77.14	-2.59276
CBX2	NC_000017.11	79778148-79787983	51.5627	45.093	-6.46965
CBX3	NC_000007.14	26201162-26213607	29.661	29.7955	0.134453
CBX3P2	NC_000018.10	2652725-2653259	91.782	80.9565	-10.8255
CBX4	NC_000017.11	79833156-79839440	47.6228	44.4528	-3.16995
CBX5	NC_000012.12	54230942-54280133	80.3479	79.6112	-0.736689
CBX5P1	NC_000003.12	88095408-88095968	77.5455	79.7619	2.21645
CBX6	NC_000022.11	38861422-38872249	62.2587	59.3261	-2.93257
CBX7	NC_000022.11	39120167-39152680	63.929	59.3637	-4.56528
CBX8	NC_000017.11	79792132-79801683	21.28	18.5458	-2.73416
CBY1	NC_000022.11	38656636-38673854	78.0832	73.9494	-4.13376
CC2D1B	NC_000001.11	52345723-52366205	69.924	66.2716	-3.65239
CC2D2B	NC_000010.11	95907603-96033745	84.2559	80.5512	-3.70474
CCAR1	NC_000010.11	68721012-68792377	85.5561	82.1228	-3.43338
CCAR2	NC_000008.11	22604757-22620964	75.3273	69.6341	-5.69312
CCDC102A	NC_000016.10	57512181-57536571	70.8645	66.7032	-4.16126
CCDC102B	NC_000018.10	68715209-69055189	87.0953	85.9051	-1.19015
CCDC103	NC_000017.11	44899142-44905390	46.969	44.8315	-2.13749
CCDC106	NC_000019.10	55641062-55653161	42.1436	36.5124	-5.63119
CCDC107	NC_000009.12	35658290-35661511	33.9451	31.4905	-2.45461
CCDC112	NC_000005.10	115267190-115296693	62.6709	59.4221	-3.2488
CCDC113	NC_000016.10	58231157-58283836	78.1355	75.3905	-2.74496
CCDC115	NC_000002.12	130337933-130342699	40.192	38.457	-1.73498
CCDC117	NC_000022.11	28772674-28789301	65.2447	61.5707	-3.67398
CCDC12	NC_000003.12	46916634-46982010	66.431	62.3516	-4.0794
CCDC121	NC_000002.12	27625638-27629012	25.3189	19.8618	-5.45711
CCDC122	NC_000013.11	43823909-43879740	73.3434	67.8598	-5.48356
CCDC124	NC_000019.10	17933015-17943991	77.4656	69.0985	-8.36707
CCDC125	NC_000005.10	69280175-69332809	90.9536	90.6728	-0.280732
CCDC126	NC_000007.14	23597382-23644708	81.2013	75.8793	-5.322
CCDC127	NC_000005.10	196868-218153	86.5215	79.7818	-6.73969
CCDC134	NC_000022.11	41800679-41832164	85.5891	81.9382	-3.65086
CCDC136	NC_000007.14	128790757-128822132	67.2739	66.141	-1.13294
CCDC137	NC_000017.11	81666737-81673904	70.0097	67.5159	-2.49381
CCDC138	NC_000002.12	108786757-108885477	87.4864	84.2844	-3.202
CCDC14	NC_000003.12	123897305-123961408	81.4121	77.2953	-4.11684
CCDC141	NC_000002.12	178829757-179050137	87.4611	84.4178	-3.0433
CCDC142	NC_000002.12	74471986-74483408	37.4555	34.8279	-2.62753
CCDC144A	NC_000017.11	16689537-16777881	83.2133	80.4937	-2.71961
CCDC144BP	NC_000017.11	18542155-18625447	86.9302	85.7434	-1.18687
CCDC144CP	NC_000017.11	20321317-20403557	89.4069	85.7954	-3.61152
CCDC146	NC_000007.14	77122434-77329533	86.4465	83.3594	-3.08708
CCDC149	NC_000004.12	24803514-24980204	82.643	78.9272	-3.71588
CCDC15	NC_000011.10	124954121-125041489	86.2206	82.4947	-3.72586
CCDC150	NC_000002.12	196639554-196763490	85.9012	83.2668	-2.63437
CCDC152	NC_000005.10	42756818-42802439	84.5318	81.0459	-3.48589
CCDC154	NC_000016.10	1434383-1444556	89.1984	81.7944	-7.40404
CCDC157	NC_000022.11	30356635-30378673	73.6467	67.7487	-5.89802
CCDC159	NC_000019.10	11344684-11354944	60.1197	58.8808	-1.23884
CCDC162P	NC_000006.12	109183955-109355046	83.6788	80.5813	-3.09746
CCDC163	NC_000001.11	45493866-45500079	65.9477	60.7182	-5.22947
CCDC167	NC_000006.12	37482938-37499893	77.9867	74.0506	-3.9362
CCDC168	NC_000013.11	102729367-102759072	87.3232	81.656	-5.66721
CCDC169	NC_000013.11	36222008-36297840	84.0143	82.846	-1.16827
CCDC17	NC_000001.11	45620044-45624057	87.3565	70.6246	-16.732
CCDC171	NC_000009.12	15553043-16061663	89.9565	86.3985	-3.55806
CCDC174	NC_000003.12	14651762-14672659	79.4162	77.7112	-1.70504
CCDC175	NC_000014.9	59504539-59576812	82.169	79.048	-3.12106
CCDC18	NC_000001.11	93179919-93278730	77.9889	75.7035	-2.28534
CCDC18-AS1	NC_000001.11	93262186-93346025	84.1824	81.0948	-3.08762
CCDC183-AS1	NC_000009.12	136803927-136808848	31.4458	27.3816	-4.0642
CCDC186	NC_000010.11	114120862-114174232	80.529	76.6153	-3.91362
CCDC188	NC_000022.11	20148416-20151055	78.2215	71.202	-7.01954
CCDC191	NC_000003.12	113964137-114056594	86.9132	83.0534	-3.85974
CCDC194	NC_000019.10	17387196-17394196	45.2154	41.6233	-3.5921
CCDC22	NC_000023.11	49235470-49250520	74.8584	76.5691	1.71066
CCDC24	NC_000001.11	43991359-43996528	43.3488	37.1593	-6.18955
CCDC25	NC_000008.11	27733316-27772653	80.3917	75.3141	-5.07756
CCDC26	NC_000008.11	128634199-129723023	89.2983	85.4177	-3.88055
CCDC28A	NC_000006.12	138773769-138793319	83.5588	80.0271	-3.53162
CCDC28A-AS1	NC_000006.12	138725211-138773709	82.4971	79.4264	-3.07067
CCDC28B	NC_000001.11	32200595-32205453	45.3662	41.8664	-3.49982
CCDC3	NC_000010.11	12896625-13099652	83.6986	80.0801	-3.61857
CCDC30	NC_000001.11	42463221-42657190	86.6198	84.2031	-2.41665
CCDC32	NC_000015.10	40528683-40565054	86.7637	83.0059	-3.75788
CCDC34	NC_000011.10	27330827-27363234	75.6701	72.1382	-3.5319
CCDC43	NC_000017.11	44673069-44689779	78.9476	73.652	-5.29554
CCDC47	NC_000017.11	63745255-63776351	57.4911	56.1102	-1.38093
CCDC50	NC_000003.12	191329085-191398659	74.1462	72.805	-1.34127
CCDC51	NC_000003.12	48432164-48440456	55.752	55.0572	-0.69476
CCDC57	NC_000017.11	82101460-82212878	86.2044	82.615	-3.58934
CCDC59	NC_000012.12	82223681-82358805	75.283	72.8959	-2.3871
CCDC6	NC_000010.11	59788747-59906556	78.5731	75.342	-3.23103
CCDC61	NC_000019.10	45995461-46021318	56.4145	51.6237	-4.79079
CCDC62	NC_000012.12	122774526-122827528	81.8186	78.5567	-3.26189
CCDC66	NC_000003.12	56557161-56621837	87.9847	82.4041	-5.58062
CCDC68	NC_000018.10	54901509-54959461	83.1733	80.1723	-3.00096
CCDC69	NC_000005.10	151181052-151224093	76.2253	73.7594	-2.46592
CCDC7	NC_000010.11	32446140-32882874	89.4055	84.7551	-4.65048
CCDC71	NC_000003.12	49162535-49166331	46.7556	45.154	-1.60158
CCDC71L	NC_000007.14	106654360-106661158	12.6372	12.1579	-0.479307
CCDC73	NC_000011.10	32602721-32794662	88.7373	85.9356	-2.8017
CCDC77	NC_000012.12	389273-442642	78.3546	77.2409	-1.11369
CCDC78	NC_000016.10	722582-726954	61.8532	55.3848	-6.46845
CCDC8	NC_000019.10	46410329-46413564	46.1633	40.6068	-5.55647
CCDC81	NC_000011.10	86374736-86423109	86.5867	85.0979	-1.48872
CCDC82	NC_000011.10	96349241-96389956	78.0881	74.438	-3.65012
CCDC85B	NC_000011.10	65890673-65891635	0.756636	0.64667	-0.109965
CCDC85C	NC_000014.9	99500190-99604207	80.2313	74.5604	-5.67091
CCDC86	NC_000011.10	60842113-60851081	61.47	56.5389	-4.93111
CCDC88A	NC_000002.12	55287842-55419895	87.2705	83.6083	-3.66223
CCDC88B	NC_000011.10	64340204-64357534	73.1774	66.3593	-6.81809
CCDC88C	NC_000014.9	91271323-91417844	78.688	74.8077	-3.88024
CCDC9	NC_000019.10	47255980-47273701	61.0599	56.2952	-4.76463
CCDC90B	NC_000011.10	83259081-83286390	61.3696	63.1869	1.81729
CCDC91	NC_000012.12	28133249-28581511	88.2704	84.8479	-3.42255
CCDC92	NC_000012.12	123918660-123972831	76.1512	72.1242	-4.02696
CCDC93	NC_000002.12	117915478-118014133	83.0072	78.1048	-4.90245
CCDC97	NC_000019.10	41310172-41324873	68.3518	61.0789	-7.27287
CCDC9B	NC_000015.10	40331452-40340939	61.8664	63.0451	1.17872
CCL2	NC_000017.11	34255274-34257208	49.2519	49.3477	0.0958015
CCL22	NC_000016.10	57358783-57366189	86.9692	83.1377	-3.83143
CCL28	NC_000005.10	43376645-43412391	77.1924	72.3643	-4.82804
CCM2	NC_000007.14	44999475-45076469	75.4868	73.2485	-2.23833
CCN1	NC_000001.11	85580761-85584589	33.2517	32.1353	-1.11638
CCN2	NC_000006.12	131948176-131951372	21.851	17.4319	-4.41915
CCN3	NC_000008.11	119416446-119424434	54.3453	52.0728	-2.27242
CCNA1	NC_000013.11	36431520-36442870	33.1378	31.5309	-1.60687
CCNA2	NC_000004.12	121816444-121823883	29.1587	26.1015	-3.0572
CCNB1	NC_000005.10	69167135-69178245	72.3537	69.6657	-2.68797
CCNB2	NC_000015.10	59105126-59125045	75.5134	72.2913	-3.22207
CCNC	NC_000006.12	99542387-99568825	62.3307	59.6317	-2.699
CCND1	NC_000011.10	69641156-69654474	53.7124	50.6798	-3.03259
CCND2	NC_000012.12	4269771-4305353	48.6407	45.2357	-3.40501
CCND3	NC_000006.12	41934934-42050357	73.8881	70.8715	-3.0166
CCNDBP1	NC_000015.10	43185118-43197177	42.3409	41.5066	-0.834358
CCNE1	NC_000019.10	29811991-29824312	56.143	50.8543	-5.28863
CCNE2	NC_000008.11	94879770-94896678	30.8686	29.7789	-1.08973
CCNF	NC_000016.10	2429394-2458854	79.8	75.531	-4.26892
CCNG1	NC_000005.10	163437569-163448199	61.4728	61.7226	0.249801
CCNG2	NC_000004.12	77157207-77433388	79.6079	75.6016	-4.00629
CCNH	NC_000005.10	87318416-87413029	81.4792	78.7772	-2.70199
CCNI	NC_000004.12	77047155-77076309	55.2564	53.7244	-1.53197
CCNJ	NC_000010.11	96043394-96060870	38.0752	35.7264	-2.34879
CCNJL	NC_000005.10	160249083-160345396	77.7651	74.343	-3.42211
CCNK	NC_000014.9	99481169-99535044	81.6526	76.8833	-4.76927
CCNL1	NC_000003.12	157146508-157160760	34.4833	34.0294	-0.453889
CCNL2	NC_000001.11	1385711-1399335	73.6012	68.0617	-5.53954
CCNL2P1	NC_000004.12	42561457-42562425	94.5177	78.8302	-15.6875
CCNQ	NC_000023.11	153587925-153600045	55.7222	52.1303	-3.59188
CCNT1	NC_000012.12	48688458-48716998	77.9584	75.1963	-2.76207
CCNT2	NC_000002.12	134918235-134959342	62.3761	59.9281	-2.44797
CCNT2-AS1	NC_000002.12	134726784-134918739	82.801	79.6386	-3.16243
CCNY	NC_000010.11	35247025-35572669	82.5002	78.4457	-4.05449
CCNY-AS1	NC_000010.11	35219881-35337256	78.5595	75.2372	-3.32229
CCNYL1	NC_000002.12	207711540-207761839	77.3492	74.3535	-2.9957
CCP110	NC_000016.10	19523811-19553408	73.2347	69.3994	-3.83535
CCPG1	NC_000015.10	55340032-55408510	84.1324	79.4697	-4.66271
CCR1	NC_000003.12	46201711-46208313	90.3741	83.9435	-6.43061
CCR2	NC_000003.12	46353864-46360940	85.5805	82.0067	-3.57379
CCR4	NC_000003.12	32951644-32957120	81.0677	77.7075	-3.36023
CCR5	NC_000003.12	46370946-46376206	72.413	72.6223	0.209282
CCR7	NC_000017.11	40551081-40565472	67.8355	62.2648	-5.57075
CCRL2	NC_000003.12	46407166-46412997	66.421	67.2016	0.78058
CCS	NC_000011.10	66593153-66606019	76.9019	74.3084	-2.59355
CCSAP	NC_000001.11	229321011-229343294	51.5807	51.4971	-0.0836111
CCSER1	NC_000004.12	90127394-91605295	87.1128	85.244	-1.86879
CCSER2	NC_000010.11	84328586-84518521	86.081	82.1119	-3.96908
CCT2	NC_000012.12	69585426-69601570	69.7435	67.5666	-2.17694
CCT3	NC_000001.11	156308968-156367873	80.2321	75.6288	-4.60329
CCT4	NC_000002.12	61868085-61888671	74.254	71.2858	-2.96815
CCT4P2	NC_000023.11	65270913-65273019	92.7701	93.1434	0.373284
CCT5	NC_000005.10	10249929-10266389	60.2002	60.7277	0.527459
CCT6A	NC_000007.14	56051685-56063989	57.1364	53.0664	-4.07003
CCT6B	NC_000017.11	34927859-34981078	59.7547	57.6039	-2.15076
CCT6P1	NC_000007.14	65751142-65763336	61.8644	58.8054	-3.05903
CCT6P3	NC_000007.14	65064999-65073848	90.9497	89.9453	-1.00443
CCT7	NC_000002.12	73233420-73253021	52.2955	52.071	-0.224484
CCT8P1	NC_000001.11	147203276-147204932	83.117	80.3369	-2.78012
CCZ1	NC_000007.14	5898725-5926550	82.5168	80.7554	-1.76131
CCZ1B	NC_000007.14	6794134-6826770	77.3787	75.8484	-1.53028
CD101	NC_000001.11	117001750-117036552	83.4541	82.2863	-1.16779
CD101-AS1	NC_000001.11	117025481-117060845	62.2461	60.1908	-2.05528
CD109	NC_000006.12	73695785-73828316	82.5662	80.4386	-2.12762
CD109-AS1	NC_000006.12	73669691-73696297	69.6504	68.2446	-1.40584
CD14	NC_000005.10	140631728-140633700	8.0272	5.46008	-2.56712
CD151	NC_000011.10	832887-839831	48.3678	42.5119	-5.85588
CD163	NC_000012.12	7470811-7503893	87.7549	84.2442	-3.51067
CD164	NC_000006.12	109366514-109382467	23.7465	21.1825	-2.56401
CD180	NC_000005.10	67179613-67196799	87.1016	80.0411	-7.0605
CD19	NC_000016.10	28931965-28939342	74.2085	72.1317	-2.07674
CD1A	NC_000001.11	158254424-158258269	87.506	82.7604	-4.7456
CD1C	NC_000001.11	158289923-158294774	83.1447	75.3162	-7.8285
CD1D	NC_000001.11	158178030-158186427	37.5701	39.5269	1.95677
CD1E	NC_000001.11	158353696-158357553	80.9658	76.184	-4.78186
CD2	NC_000001.11	116754430-116769229	85.672	81.5913	-4.08072
CD200	NC_000003.12	112332235-112363181	71.7838	69.0286	-2.75519
CD200R1	NC_000003.12	112921205-112975103	86.6044	81.4852	-5.11926
CD22	NC_000019.10	35319261-35347361	80.3999	76.6015	-3.79834
CD226	NC_000018.10	69831158-69961803	89.767	85.8296	-3.93739
CD24	NC_000006.12	106969831-106975627	12.8238	11.7279	-1.09594
CD244	NC_000001.11	160830160-160862887	72.2664	69.0172	-3.24916
CD247	NC_000001.11	167425027-167518640	77.7697	74.1412	-3.62857
CD24P4	NC_000024.10	18992467-18992709	91.4141	96.2963	4.88215
CD27	NC_000012.12	6444955-6451718	70.5359	68.6933	-1.84254
CD27-AS1	NC_000012.12	6439001-6452092	68.3321	66.1481	-2.18399
CD274	NC_000009.12	5450503-5470566	73.4557	71.4139	-2.04181
CD276	NC_000015.10	73683966-73714514	59.6632	55.4971	-4.16615
CD2AP	NC_000006.12	47477789-47627263	84.7656	81.7077	-3.05793
CD2BP2	NC_000016.10	30350773-30355308	54.2282	48.2414	-5.9868
CD2BP2-DT	NC_000016.10	30354665-30363713	62.2732	59.0087	-3.26452
CD300LF	NC_000017.11	74694311-74712978	83.2204	80.9423	-2.27811
CD302	NC_000002.12	159768628-159798255	69.0732	66.6032	-2.46995
CD320	NC_000019.10	8302127-8308358	68.724	62.1937	-6.53028
CD33	NC_000019.10	51225064-51243860	74.7378	68.6687	-6.06912
CD34	NC_000001.11	207880972-207911402	51.3907	48.3743	-3.01644
CD36	NC_000007.14	80369575-80679277	90.0817	85.6231	-4.45857
CD37	NC_000019.10	49335171-49343335	74.6736	64.796	-9.87761
CD38	NC_000004.12	15778275-15853232	78.8036	75.2979	-3.50578
CD3E	NC_000011.10	118304730-118316175	84.353	79.856	-4.497
CD4	NC_000012.12	6786858-6820799	84.5719	82.5156	-2.05633
CD40	NC_000020.11	46118271-46129863	74.8595	67.4069	-7.45259
CD40LG	NC_000023.11	136648158-136660390	90.4246	84.6907	-5.73389
CD44	NC_000011.10	35138882-35232402	78.2621	74.2161	-4.04604
CD46	NC_000001.11	207752037-207795513	76.5694	73.87	-2.6994
CD46P1	NC_000001.11	207645234-207657410	71.7662	69.73	-2.03615
CD47	NC_000003.12	108043091-108091862	58.3586	54.3049	-4.05374
CD48	NC_000001.11	160678746-160711831	84.5223	82.1623	-2.36001
CD5	NC_000011.10	61102489-61127852	88.2507	83.8903	-4.36044
CD52	NC_000001.11	26317958-26320523	31.4003	29.8592	-1.54118
CD53	NC_000001.11	110871188-110899936	79.1841	77.534	-1.65012
CD55	NC_000001.11	207321519-207386804	77.122	74.0432	-3.07873
CD58	NC_000001.11	116514534-116571039	72.553	69.9984	-2.55462
CD59	NC_000011.10	33703010-33736479	62.4048	58.4196	-3.98518
CD6	NC_000011.10	60971680-61020377	77.442	75.8381	-1.60386
CD63	NC_000012.12	55725323-55729707	22.8537	20.0793	-2.77445
CD63-AS1	NC_000012.12	55729078-55730857	1.29544	1.31194	0.0164973
CD69	NC_000012.12	9752486-9760901	38.0584	42.3062	4.24784
CD7	NC_000017.11	82313564-82317608	51.7446	49.4858	-2.25878
CD72	NC_000009.12	35609982-35646810	74.1642	69.3494	-4.81488
CD74	NC_000005.10	150401637-150412969	66.7409	62.7411	-3.99975
CD79A	NC_000019.10	41877279-41881372	76.1722	70.3445	-5.82778
CD79B	NC_000017.11	63928738-63932336	64.4391	57.536	-6.90308
CD80	NC_000003.12	119524293-119559614	89.3546	82.8361	-6.51853
CD81	NC_000011.10	2376177-2397802	66.3251	62.1104	-4.2147
CD82	NC_000011.10	44564427-44620363	72.1129	68.3819	-3.73095
CD83	NC_000006.12	14117256-14140682	63.3665	62.3786	-0.987934
CD84	NC_000001.11	160541095-160579516	82.7842	80.6373	-2.14691
CD86	NC_000003.12	122055362-122121139	83.9066	79.4644	-4.44226
CD9	NC_000012.12	6199715-6238271	71.549	69.0164	-2.53267
CD93	NC_000020.11	23065139-23086324	85.575	80.4562	-5.11877
CD96	NC_000003.12	111292719-111665996	86.4014	83.6517	-2.74972
CD99L2	NC_000023.11	150766336-150898816	84.8231	81.0272	-3.7959
CDADC1	NC_000013.11	49247925-49293485	74.5004	72.1352	-2.36522
CDAN1	NC_000015.10	42723544-42737128	63.7408	62.3847	-1.35609
CDC123	NC_000010.11	12195965-12250589	85.2858	81.8285	-3.4573
CDC14A	NC_000001.11	100325629-100520277	78.3971	75.7477	-2.64944
CDC14B	NC_000009.12	96490241-96619843	79.1403	75.7095	-3.43073
CDC16	NC_000013.11	114234887-114272723	80.1657	75.3326	-4.83316
CDC20	NC_000001.11	43358981-43363203	53.1693	48.5445	-4.62472
CDC20-DT	NC_000001.11	43351247-43358861	63.6812	59.2848	-4.39639
CDC20P1	NC_000009.12	87011652-87013151	89.4037	92.4908	3.0871
CDC23	NC_000005.10	138187650-138213343	87.6139	84.2323	-3.38163
CDC25A	NC_000003.12	48157146-48188417	70.0786	68.1751	-1.90347
CDC25B	NC_000020.11	3786772-3806121	62.7672	59.4781	-3.28908
CDC25C	NC_000005.10	138285269-138338355	77.0875	73.1432	-3.94432
CDC26	NC_000009.12	113255835-113275572	74.4068	71.5218	-2.88502
CDC27	NC_000017.11	47117703-47189422	85.0128	82.4851	-2.52776
CDC34	NC_000019.10	531760-542092	70.7828	65.2106	-5.57219
CDC37	NC_000019.10	10391090-10420121	48.1256	46.6175	-1.50814
CDC37L1	NC_000009.12	4679559-4708399	71.1771	68.235	-2.9422
CDC37L1-DT	NC_000009.12	4676587-4679807	23.7373	23.1844	-0.552829
CDC40	NC_000006.12	110180141-110254275	86.1711	81.1469	-5.02416
CDC42	NC_000001.11	22052627-22101360	70.987	69.5677	-1.41929
CDC42-IT1	NC_000001.11	22059197-22064199	84.5043	87.3509	2.84662
CDC42BPA	NC_000001.11	226989865-227318492	89.0023	84.8439	-4.1584
CDC42BPB	NC_000014.9	102932380-103057549	86.2358	81.9954	-4.24035
CDC42BPG	NC_000011.10	64823052-64844653	81.7531	77.6059	-4.14716
CDC42EP3	NC_000002.12	37641882-37738468	67.9777	64.3984	-3.5793
CDC42EP4	NC_000017.11	73283624-73312005	65.4984	61.5801	-3.91822
CDC42SE1	NC_000001.11	151050971-151070325	59.4361	54.7289	-4.70721
CDC42SE2	NC_000005.10	131245493-131398447	79.7368	76.6774	-3.05943
CDC45	NC_000022.11	19479457-19520612	80.6812	75.4869	-5.19424
CDC5L	NC_000006.12	44387706-44450425	81.9025	80.6489	-1.25361
CDC6	NC_000017.11	40287879-40304657	70.827	65.9745	-4.85252
CDC7	NC_000001.11	91500851-91525764	56.8497	56.578	-0.271692
CDC73	NC_000001.11	193121983-193254815	86.8827	84.7813	-2.10135
CDCA2	NC_000008.11	25459199-25507911	86.5218	80.0931	-6.42875
CDCA3	NC_000012.12	6844793-6851292	78.9499	79.1631	0.213177
CDCA4	NC_000014.9	105009573-105021083	60.6072	58.362	-2.2452
CDCA4P3	NC_000001.11	207658454-207659142	95.5162	94.4056	-1.11053
CDCA4P4	NC_000001.11	207762584-207763263	94.3919	87.3777	-7.0142
CDCA5	NC_000011.10	65066300-65084164	73.5551	69.39	-4.16509
CDCA7	NC_000002.12	173354820-173368997	55.7561	54.3213	-1.43483
CDCA7L	NC_000007.14	21900899-21945903	75.586	72.2037	-3.38231
CDCA8	NC_000001.11	37692481-37709719	74.542	71.5402	-3.00182
CDCP1	NC_000003.12	45082277-45146422	77.8603	74.8753	-2.98502
CDH1	NC_000016.10	68737292-68835537	79.6534	77.3671	-2.28631
CDH2	NC_000018.10	27932879-28177946	75.7558	73.6662	-2.08965
CDH23	NC_000010.11	71396920-71815947	80.4262	75.5933	-4.83289
CDH24	NC_000014.9	23047062-23057538	66.9624	58.9335	-8.02888
CDH26	NC_000020.11	59958423-60034011	87.8043	82.1064	-5.69788
CDH4	NC_000020.11	61252261-61940617	82.3702	78.8719	-3.49826
CDH6	NC_000005.10	31193686-31329146	81.3901	78.4704	-2.91965
CDH7	NC_000018.10	65750252-65890337	76.2125	73.8946	-2.31786
CDH9	NC_000005.10	26880597-27121150	89.9117	87.1563	-2.75545
CDHR1	NC_000010.11	84194537-84219621	64.0117	60.7386	-3.27307
CDHR18P	NC_000003.12	63741827-63805093	83.4274	81.2584	-2.169
CDIN1	NC_000015.10	36579626-36810248	90.8063	86.5553	-4.25092
CDIP1	NC_000016.10	4510669-4538828	60.7141	58.1727	-2.54144
CDIPT	NC_000016.10	29858357-29863414	51.6323	48.343	-3.28933
CDK1	NC_000010.11	60778331-60794852	51.8148	50.1747	-1.64016
CDK10	NC_000016.10	89680737-89696354	72.8411	65.775	-7.06613
CDK11A	NC_000001.11	1702379-1724357	83.3512	79.2368	-4.11448
CDK11B	NC_000001.11	1635225-1659012	83.8875	77.8225	-6.06508
CDK12	NC_000017.11	39461486-39567559	84.6434	81.29	-3.35345
CDK13	NC_000007.14	39950121-40099580	79.4097	77.5642	-1.84553
CDK13-DT	NC_000007.14	39947522-39949977	13.4606	13.422	-0.0386067
CDK14	NC_000007.14	90466424-91210590	86.996	83.8705	-3.1255
CDK15	NC_000002.12	201790461-201895550	83.6185	80.063	-3.55556
CDK16	NC_000023.11	47217860-47229997	42.9458	39.8222	-3.12364
CDK17	NC_000012.12	96278261-96400480	74.8272	71.8591	-2.96819
CDK18	NC_000001.11	205504596-205532793	76.3844	69.5852	-6.79912
CDK19	NC_000006.12	110609978-110815958	83.3807	80.3896	-2.99111
CDK2	NC_000012.12	55966781-55972789	48.0654	45.3871	-2.6783
CDK20	NC_000009.12	87966441-87974753	63.7027	59.2823	-4.4204
CDK2AP1	NC_000012.12	123250112-123272334	45.2437	42.8337	-2.41002
CDK2AP2	NC_000011.10	67506497-67508649	25.042	20.4322	-4.60982
CDK4	NC_000012.12	57747727-57756013	21.1973	20.844	-0.353293
CDK5	NC_000007.14	151053815-151057897	63.5167	56.727	-6.78969
CDK5R1	NC_000017.11	32486993-32491253	41.1192	37.1666	-3.95255
CDK5RAP1	NC_000020.11	33358839-33401561	83.7327	79.2614	-4.47133
CDK5RAP2	NC_000009.12	120388875-120580170	88.5794	85.1564	-3.42299
CDK6	NC_000007.14	92604921-92836573	67.2249	64.3163	-2.90854
CDK6-AS1	NC_000007.14	92835960-92918848	69.7647	68.4241	-1.34059
CDK7	NC_000005.10	69234795-69277430	83.3636	84.0167	0.653122
CDK8	NC_000013.11	26254104-26420982	86.0002	83.303	-2.69717
CDK9	NC_000009.12	127785679-127790792	39.4947	37.1752	-2.31954
CDKAL1	NC_000006.12	20534457-21232404	90.6395	87.14	-3.49958
CDKL1	NC_000014.9	50326265-50416461	78.2743	74.2925	-3.98184
CDKL3	NC_000005.10	134286350-134371047	85.9281	82.6084	-3.3197
CDKL4	NC_000002.12	39168045-39243983	86.346	82.3803	-3.96571
CDKL5	NC_000023.11	18425583-18653629	87.1035	84.8411	-2.2624
CDKN1A	NC_000006.12	36676460-36687397	30.5572	27.9873	-2.56982
CDKN1B	NC_000012.12	12685498-12722369	41.9919	40.658	-1.33397
CDKN1C	NC_000011.10	2883213-2885775	6.01133	5.66119	-0.350132
CDKN2A	NC_000009.12	21967752-21995301	16.6619	14.5499	-2.11195
CDKN2AIP	NC_000004.12	183444635-183449064	21.9491	23.2352	1.28606
CDKN2AIPNL	NC_000005.10	134402065-134411881	71.5926	68.1973	-3.3953
CDKN2B-AS1	NC_000009.12	21994139-22212895	64.4212	61.4291	-2.99207
CDKN2C	NC_000001.11	50960745-50974634	28.0987	27.217	-0.881618
CDKN2D	NC_000019.10	10566460-10569059	7.89271	8.14788	0.255168
CDKN3	NC_000014.9	54396849-54420218	63.6643	62.3498	-1.31446
CDNF	NC_000010.11	14819245-14838575	62.018	60.7954	-1.22257
CDON	NC_000011.10	125955796-126063335	75.956	74.759	-1.197
CDPF1	NC_000022.11	46244011-46250311	56.7278	53.5741	-3.15368
CDR2	NC_000016.10	22345936-22437165	75.9513	66.7501	-9.20122
CDR2L	NC_000017.11	74987632-75005800	69.0721	65.8626	-3.20946
CDRT4	NC_000017.11	15436015-15475728	91.5498	87.2203	-4.32949
CDS2	NC_000020.11	5126879-5197887	81.1649	78.5612	-2.60368
CDT1	NC_000016.10	88803789-88809258	60.4372	55.8721	-4.56508
CDV3	NC_000003.12	133573686-133590261	42.3423	41.5426	-0.7997
CDYL	NC_000006.12	4706159-4955551	81.5081	77.7486	-3.75948
[truncated: 14,467 more rows]
