# Supplementary material for: Dissecting the epigenetic regulation of the fetal hemoglobin genes to unravel a novel therapeutic approach for β-hemoglobinopathies
Source: Nucleic Acids Res. 2025 Jul 10;53(13):gkaf637. doi: 10.1093/nar/gkaf637 (PMC12242770; doi:10.1093/nar/gkaf637)
Supplement: gkaf637_Supplemental_Files [file gkaf637_supplemental_files.zip › Supplementary Table 6.xlsx]

## Sheet: Off-target sites
DNA methylation levels in silico predicted sgRNA-dependent off-target sites in control and treated samples
GENE	CHROMOSOME	START-END	AVERAGE_Ctr	AVERAGE_Tet1	DIFFERENTIAL
intron5-IFNG-AS1	NC_000012.12	68162682-68212705	85.6502	83.9994	-1.65073
intron5-IFNG-AS1	NC_000012.12	68162682-68212704	85.6502	83.9994	-1.65073
intron5-IFNG-AS1	NC_000012.12	68162682-68212703	85.6502	83.9994	-1.65073
intron5-CDK14	NC_000007.14	90825839-90875861	91.7195	88.4414	-3.27807
intron4-PRAMENP	NC_000022.11	21984255-22034277	86.8036	85.4239	-1.37971
intron4-MAPKAP1	NC_000009.12	125569697-125619719	90.7329	86.5097	-4.22313
intron3-LINC02523	NC_000006.12	125675273-125725295	85.559	83.9088	-1.65018
intron3-KLHL29	NC_000002.12	23613557-23663579	80.9681	73.4851	-7.48294
intron3-F13A1	NC_000006.12	6244127-6294149	85.4565	83.1094	-2.34713
intron3-CDKAL1	NC_000006.12	20741068-20791090	90.9383	88.1446	-2.79368
intron3-C11orf21	NC_000011.10	2273049-2323071	75.1921	69.4401	-5.75201
intron2-ZBTB16	NC_000011.10	114049036-114099058	54.8562	52.2236	-2.63262
intron2-SERPINB2	NC_000018.10	63869968-63919990	88.3493	82.7802	-5.56906
intron2-LINC01951	NC_000005.10	174966288-175016310	79.9271	81.0491	1.12201
intron2-LINC00922	NC_000016.10	65513472-65563494	79.2064	76.6473	-2.55908
intron2-ENSG00000297288-intron2-BRINP2	NC_000001.11	177222757-177272779	79.6938	78.1499	-1.5439
intron2-ENSG00000294208	NC_000003.12	104795212-104845234	84.4029	82.6888	-1.71408
intron2-ENSG00000293402	NC_000005.10	135911281-135961303	67.075	64.0128	-3.0622
intron2-ENSG00000293393	NC_000005.10	103452486-103502508	86.1042	82.8846	-3.21956
intron2-ENSG00000250390	NC_000011.10	95461583-95511605	88.0458	84.9852	-3.06057
intron2-DYNLT5-02	NC_000001.11	66744088-66794111	70.9509	66.5805	-4.3704
intron2-DYNLT5-01	NC_000001.11	66744088-66794111	70.9509	66.5805	-4.3704
intron2-COBLL1	NC_000002.12	164800028-164850050	59.1017	58.5518	-0.549887
intron22-JAK2	NC_000009.12	5083698-5133720	91.5671	88.6776	-2.8895
intron1-ZNF837	NC_000019.10	58352978-58403000	56.2046	52.5346	-3.67
intron1-ZNF786	NC_000007.14	149062413-149112435	74.7147	72.4456	-2.26915
intron1-TNIP1	NC_000005.10	151047689-151097711	65.8489	62.2906	-3.55827
intron1-SPATA17-AS1-intron-8-SPATA17	NC_000001.11	217759511-217809533	83.6281	82.7151	-0.913042
intron1-SLC22A23	NC_000006.12	3397124-3447146	85.5252	81.4395	-4.08567
intron1-ENSG00000307870	NC_000012.12	67726711-67776733	86.171	84.168	-2.00299
intron1-EDA	NC_000023.11	69719223-69769245	79.735	85.9262	6.19116
intron1-ANKRD6-02	NC_000006.12	89479115-89529136	86.2279	82.3973	-3.83062
intron1-ANKRD6-01	NC_000006.12	89479115-89529137	86.2279	82.3973	-3.83062
intron1-ABHD17C	NC_000015.10	80666488-80716510	61.1066	58.1686	-2.93808
intron19-NCOA1	NC_000002.12	24717269-24767291	93.38	89.9084	-3.47153
intron19-EVC2	NC_000004.12	5548262-5598284	88.8513	86.4444	-2.40688
intergenic17	NC_000010.11	18954812-19004834	84.0224	80.9154	-3.10701
intergenic16	NC_000003.12	127254488-127304510	84.678	80.5538	-4.12423
intergenic15	NC_000001.11	20014649-20064671	82.4093	81.7685	-0.64076
intergenic14	NC_000020.11	50391445-50441467	85.4987	79.5868	-5.91188
intergenic13	NC_000008.11	57284968-57334990	82.8513	80.1088	-2.74248
intergenic12	NC_000005.10	149548504-149598526	63.6056	61.2111	-2.3945
intergenic11	NC_000016.10	20675404-20725426	85.7008	80.9543	-4.74645
intergenic10	NC_000001.11	20084231-20134253	83.0126	80.6942	-2.31834
intergenic09	NC_000009.12	4725959-4775981	63.9068	62.4365	-1.47024
intergenic08	NC_000024.10	20782824-20832846	89.5162	85.041	-4.47516
intergenic07	NC_000004.12	29661450-29711472	85.5533	84.5127	-1.04056
intergenic06	NC_000007.14	124767947-124817969	85.5789	84.6882	-0.890709
intergenic05	NC_000023.11	115426993-115477015	87.3738	83.7376	-3.63613
intergenic04	NC_000017.11	17412100-17462122	86.3423	82.2441	-4.09818
intergenic03	NC_000006.12	82496684-82546706	83.2483	83.8151	0.566815
intergenic02	NC_000009.12	26143413-26193435	80.6559	82.0542	1.39828
intergenic01	NC_000001.11	153622265-153672287	66.6577	63.9469	-2.7108
exon4-ENSG00000291111-UTR-exon2-ENSG00000291111-UTR	NC_000006.12	33104481-33154503	69.674	80.2262	10.5522
exon2-RP1L1	NC_000008.11	10597729-10647751	86.5693	79.437	-7.13234
exon2-ENSG00000225028-UTR-intron2-TRABD2B	NC_000001.11	47794944-47844966	85.6328	81.8331	-3.79971
exon23-EMC1-EMC1-AS	NC_000001.11	19194373-19244395	75.3345	71.9117	-3.42284
exon12-SHC3	NC_000009.12	88985748-89035770	64.7961	64.5756	-0.22043
We reported hg38 coordinates.
Differential, difference between DNA methylation levels in control and treated groups
