# Supplementary material for: Dissecting the epigenetic regulation of the fetal hemoglobin genes to unravel a novel therapeutic approach for β-hemoglobinopathies
Source: Nucleic Acids Res. 2025 Jul 10;53(13):gkaf637. doi: 10.1093/nar/gkaf637 (PMC12242770; doi:10.1093/nar/gkaf637)
Supplement: gkaf637_Supplemental_Files [file gkaf637_supplemental_files.zip › Supplementary Table 7.xlsx]

## Sheet: RNA-seq
Expression levels (counts per million mapped reads) in repeat elements in control and treated samples
TYPE	mock				CBP+Tet1			Tet1-4xsgRNAs				CBP+Tet1-4xsgRNAs			mock	CBP+Tet1	Tet1-4xsgRNAs	CBP+Tet1-4xsgRNAs
	1	2	3	4	1	2	3	1	2	3	4	1	2	3	average
DNA?_DNA	560.503	603.744	623.124	570.713	604.561	588.134	609.65	579.658	579.998	585.245	580.745	555.467	626.307	568.994	589.521	600.782	581.411	583.589
DNA_DNA	407.15	449.828	450.956	469.253	474.886	442.416	452.927	449.745	424.756	414.951	482.619	439.628	448.964	416.713	444.297	456.743	443.018	435.102
DNA_MULE-MuDR	410.737	409.323	402.307	398.593	410.112	412.08	391.223	404.224	421.26	413.341	364.398	406.616	428.805	406.967	405.24	404.472	400.806	414.129
DNA_Merlin	57.2162	35.3076	61.3219	53.5301	43.5617	37.3502	54.0557	50.5465	31.7912	53.9211	46.6291	49.3716	33.0433	54.1778	51.8439	44.9892	45.722	45.5309
DNA_PIF-Harbinger	2.86978	1.83416	2.33052	2.47062	1.89399	0.876766	2.5926	3.39932	3.71443	1.44863	2.35501	3.53707	3.03149	2.78484	2.37627	1.78778	2.72935	3.1178
DNA_PiggyBac	901.11	879.633	900.602	874.105	851.284	911.135	922.576	851.161	859.235	858.069	868.841	876.014	865.643	874.567	888.862	894.999	859.326	872.075
DNA_TcMar	55.9606	61.1387	71.6636	62.9184	51.5165	61.0229	62.7409	53.6502	52.5483	59.0717	51.6532	61.1618	59.5689	58.2285	62.9203	58.4268	54.2308	59.6531
DNA_TcMar-Mariner	2546.03	2675.43	2611.5	2482.64	2547.79	2567.35	2612.3	2575.5	2629.27	2507.41	2499.92	2611.54	2606.33	2574.33	2578.9	2575.81	2553.03	2597.4
DNA_TcMar-Pogo	1.61425	1.06993	0.582631	0.658831	0.757595	0.526059	0.38889	0.738983	0.873984	0.96575	0.942003	1.17902	1.36417	1.26584	0.98141	0.557515	0.88018	1.26968
DNA_TcMar-Tc2	1858	1920.52	1837.47	1840.45	1850.55	1785.97	1842.04	1857.36	1809.26	1765.07	1887.77	1948.34	1843.45	1804.83	1864.11	1826.19	1829.86	1865.54
DNA_TcMar-Tigger	46409	46519.5	46410.1	46092.7	45689.7	45947.4	46645	46289.9	45733.2	45686.9	45539.9	46711.6	46096	45877.3	46357.8	46094	45812.5	46228.3
DNA_hAT	1110.96	1076.96	1158.27	1075.54	1079.95	1095.08	1164.98	1067.98	1086.03	1085.18	1065.09	1107.1	1105.13	1109.63	1105.43	1113.34	1076.07	1107.29
DNA_hAT-Ac	652.874	663.049	633.174	637.255	652.416	613.21	615.872	630.057	628.941	613.09	645.429	659.811	666.019	623.298	646.588	627.166	629.379	649.709
DNA_hAT-Blackjack	2985.11	3117.31	3096.68	3062.91	3052.6	2985.04	3082.86	3051.85	3022.02	3037.77	3027.75	3046.3	3039.07	3046.36	3065.5	3040.17	3034.85	3043.91
DNA_hAT-Charlie	65899	65537	67061.7	65366.6	63790.5	64979	66284.2	64647	65305.8	65747.1	64693.8	66154.4	65574.4	65686.3	65966.1	65017.9	65098.4	65805
DNA_hAT-Tag1	50.5798	54.1077	48.2127	47.4359	42.1728	50.8524	44.2038	46.4082	46.6489	44.2636	45.5301	53.2034	42.1378	51.2664	50.084	45.743	45.7127	48.8692
DNA_hAT-Tip100	12216.8	8251.74	8827.15	8514.57	10310.5	9463.46	10153	10955.4	8870.83	8440.33	7959.92	9291.44	9677.59	7927.18	9452.57	9975.65	9056.63	8965.4
LINE_CR1	16399.2	16345.6	17320.5	16448.5	16286.2	16403.9	16929	16067	16339.2	16908	16053.3	16479.5	16421.9	16456.1	16628.4	16539.7	16341.9	16452.5
LINE_Dong-R4	104.209	96.752	132.84	122.049	109.851	96.4442	132.871	106.414	89.4741	119.592	106.917	109.649	107.012	119.875	113.962	113.055	105.599	112.179
LINE_L1	246725	244998	244573	243738	234074	250985	247580	248168	254130	252277	238729	244272	254123	259825	245009	244213	248326	252740
LINE_L2	145963	142180	147560	146288	140834	146608	147703	149491	150900	149397	143130	142436	145928	155510	145498	145048	148229	147958
LINE_Penelope	145.821	138.632	147.843	142.637	149.878	138.88	150.371	145.432	143.115	145.506	157.314	138.24	137.781	144.685	143.733	146.376	147.842	140.236
LINE_RTE-BovB	2120.94	2169.66	2233.08	2158	2210.16	2100.03	2207.6	2119.26	2097.45	2160.71	2154.05	2154.66	2087.03	2085.97	2170.42	2172.6	2132.86	2109.22
LINE_RTE-X	3900.39	3951.55	4021.76	3882.49	3946.69	3856.54	3928.7	3957.55	3873.82	3825.66	3882.31	3925.26	3930.03	3828.02	3939.05	3910.64	3884.84	3894.44
LTR?_LTR	920.122	928.849	977.946	919.235	941.565	936.21	995.947	892.987	896.052	927.12	901.183	916.838	905.81	882.035	936.538	957.907	904.336	901.561
LTR_ERV1	30123.7	27665.3	28505.4	29882.1	28757.7	29375.3	28500.6	30779.4	29795.6	29252.6	30536.9	29815.4	29420.9	30117.5	29044.1	28877.9	30091.1	29784.6
LTR_ERVK	4639.89	4365.91	4291.51	4594.36	4799.37	4559.01	4270.92	4897.39	4502.11	4364.39	4659.3	4653.9	4562.55	4428.02	4472.92	4543.1	4605.8	4548.16
LTR_ERVL	20912.6	20610.8	21167.4	21237.1	20931.7	21418	20995.3	21350.6	21386.2	21072.2	21684.6	21103.6	21214.7	20858.5	20982	21115	21373.4	21058.9
LTR_ERVL-MaLR	48114.9	47950.6	49158.8	48534.1	46582.4	48971.6	48272.6	47481.5	49488.4	49413.1	48390.1	47863	48671.4	49041.8	48439.6	47942.2	48693.2	48525.4
LTR_Gypsy	1387	1362.63	1374.86	1348.79	1360.01	1380.03	1351.26	1373.92	1416.51	1401.46	1388.98	1371.06	1412.22	1351.15	1368.32	1363.77	1395.22	1378.14
LTR_LTR	537.724	508.827	548.693	525.583	505.947	526.586	534.724	517.879	506.474	509.594	539.925	534.392	494.74	535.449	530.207	522.419	518.468	521.527
RC?_Helitron	127.346	134.658	119.585	107.39	125.003	121.87	102.797	122.08	135.358	106.715	101.108	134.409	129.596	112.027	122.245	116.557	116.315	125.344
RC_Helitron	214.157	208.941	210.621	206.708	208.717	213.054	207.538	214.749	203.201	205.222	207.241	215.909	215.994	202.66	210.107	209.77	207.603	211.521
RNA_RNA	7383.94	5666.64	6976.57	7668.96	9654.16	11358.3	8134.67	8786.36	4525.05	5388.89	5947.18	5492.48	6163.63	5397.65	6924.03	9715.72	6161.87	5684.59
Retroposon_SVA	2433.39	2171.19	2316.25	2356.8	1941.72	2390.59	2287.71	2185.32	2508.77	2506.93	2216.06	2275.22	2262.71	2508.76	2319.41	2206.67	2354.27	2348.9
SINE?_SINE	0.358722	0	0.145658	0	0	0.175353	0.25926	0.147797	0.327744	0.160958	0.314001	0.736889	0	0	0.126095	0.144871	0.237625	0.24563
SINE_5S-Deu-L2	517.098	559.572	572.872	553.748	566.05	534.652	589.298	530.442	521.222	549.834	526.58	553.404	540.061	541.019	550.822	563.333	532.019	544.828
SINE_Alu	223270	202176	213437	208342	176913	211123	205652	199274	229347	223974	193739	207325	211785	236526	211806	197896	211583	218545
SINE_MIR	124021	125130	127267	122963	122393	122172	123801	120925	122210	123877	123254	124317	121857	122611	124845	122789	122566	122928
Satellite_Satellite	405.177	580.359	479.505	534.642	385.49	593.921	493.631	412.648	626.974	529.714	578.861	420.322	603.116	504.309	499.921	491.014	537.049	509.249
Satellite_acro	8.78869	3.66832	4.22407	6.2589	6.69209	4.55918	2.85186	8.72	6.88262	4.66779	4.86701	7.95841	7.27558	5.18993	5.735	4.70104	6.28436	6.80797
Satellite_centr	313.523	362.094	249.22	294.004	369.454	364.384	250.704	345.105	360.3	247.554	302.54	360.339	348.319	243.294	304.71	328.181	313.875	317.317
Satellite_telo	49.683	75.6591	66.5656	59.9537	48.3598	78.7336	57.2964	48.4773	78.3308	62.2909	52.9092	41.4132	71.0885	65.9501	62.9653	61.4633	60.502	59.4839
Unknown_Eulor4	0.179361	0.152847	0	0	0	0	0.38889	0.295593	0	0.160958	0	0.147378	0.151575	0	0.0830519	0.12963	0.114138	0.0996509
Unknown_MamRep564	104.388	86.9698	97.882	86.3069	88.3861	88.904	101.5	82.7661	84.2302	101.082	75.5172	87.3951	90.4901	104.432	93.8867	92.9301	85.8989	94.1056
Unknown_UCON1	20.8059	20.1758	20.9747	24.3768	25.3794	22.9713	22.1667	24.5342	21.0849	22.5342	27.1611	20.7803	22.5846	18.3546	21.5833	23.5058	23.8286	20.5732
Unknown_UCON101	0	0.152847	0.582631	1.15295	0.505063	0	0.25926	0.591187	0.109248	0.321917	0.471001	0.147378	0.757873	0.253167	0.472108	0.254774	0.373338	0.38614
Unknown_UCON103	0.717444	0.91708	0.582631	0.988247	1.89399	0.701413	0.90741	1.33017	0.54624	0.96575	0.785002	1.3264	0.757873	1.39242	0.801351	1.1676	0.906791	1.1589
Unknown_UCON105	106.361	95.2235	92.784	85.8128	100.255	103.984	87.7595	99.3194	91.9868	85.9518	94.3573	87.8372	94.1279	87.0896	95.0453	97.333	92.9038	89.6849
Unknown_UCON12	1.07617	1.98701	1.60224	1.31766	1.13639	0.526059	1.42593	1.33017	0.655488	1.28767	2.04101	1.3264	1.2126	1.89876	1.49577	1.02946	1.32858	1.47925
Unknown_UCON12A	1.61425	2.13985	3.7871	1.15295	2.39905	2.27959	3.37038	2.21695	2.40346	3.05821	1.72701	0.884267	1.36417	1.64559	2.17354	2.68301	2.3514	1.29801
Unknown_UCON15	0.358722	0.305693	1.16526	0.494124	0.883861	1.05212	1.68519	1.47797	0.54624	1.60958	0.785002	0.294756	0.757873	0.759502	0.58095	1.20706	1.1047	0.604044
Unknown_UCON16	11.8378	9.01796	9.03078	6.09419	14.0155	9.29372	9.98151	9.90238	10.5971	10.4623	6.43702	10.6112	8.33661	8.60769	8.99519	11.0969	9.34969	9.18517
Unknown_UCON17	0	0.305693	0.728289	0.164708	0.631329	0.175353	1.16667	1.18237	0.655488	1.28767	1.57	0.884267	0.454724	0.886086	0.299672	0.657784	1.17388	0.741692
Unknown_UCON18	1.25553	2.59839	2.91315	1.97649	3.40918	1.40283	2.72223	2.36475	2.84045	1.77054	2.19801	2.6528	1.36417	2.40509	2.18589	2.51141	2.29344	2.14069
Unknown_UCON19	3.58722	3.97401	3.49579	3.45886	3.53544	4.20848	2.33334	3.54712	3.05894	3.54108	4.55301	2.94756	3.94094	2.78484	3.62897	3.35909	3.67504	3.22445
Unknown_UCON20	19.371	22.3156	26.801	21.9061	21.7177	21.0424	26.8334	17.1444	15.7317	20.9246	19.4681	21.5172	20.9173	21.0129	22.5984	23.1978	18.3172	21.1491
Unknown_UCON22	7.3538	5.04394	5.38934	7.08244	6.43956	4.20848	4.66668	8.12882	6.33638	2.73629	6.28002	5.01085	5.00196	5.06335	6.21738	5.1049	5.87038	5.02539
Unknown_UCON24	0	0	0	0	0	0.175353	0.12963	0.147797	0	0	0	0	0	0.126584	0	0.101661	0.0369492	0.0421946
Unknown_UCON25	4.1253	5.80817	2.62184	4.77653	5.68196	5.78665	4.79631	5.02509	5.57165	6.59929	4.08201	3.9792	4.39567	3.29118	4.33296	5.42164	5.31951	3.88868
Unknown_UCON26	29.5946	32.7092	33.7926	38.5416	29.1674	27.0044	35.389	29.8549	30.0432	33.9622	32.9701	26.6754	34.4075	24.5572	33.6595	30.5203	31.7076	28.5467
Unknown_UCON27	7.89189	9.1708	7.86552	6.58831	12.5003	6.13736	6.74076	8.72	8.1936	10.3013	7.37902	7.36889	9.09448	6.9621	7.87913	8.45948	8.64849	7.80849
Unknown_UCON28a	17.0393	13.1448	21.266	16.3061	13.763	17.36	19.4445	14.0407	15.7317	20.4417	13.502	15.6221	16.3701	15.823	16.9391	16.8558	15.929	15.9384
Unknown_UCON28b	9.6855	10.5464	9.03078	6.91773	14.7731	11.2226	7.38891	10.7892	10.5971	9.97942	8.00702	14.0009	8.18503	11.1394	9.04511	11.1282	9.84316	11.1084
Unknown_UCON28c	6.09828	5.65533	7.42854	8.56481	7.70222	8.2416	6.74076	7.09424	5.35315	6.11642	9.10603	5.15823	5.91141	4.81018	6.93674	7.56152	6.91746	5.29327
Unknown_UCON31	25.828	26.7482	25.7814	24.7062	29.925	30.6868	23.5927	30.5939	27.8582	24.7876	26.6901	29.7703	23.0394	23.418	25.7659	28.0682	27.4825	25.4092
Unknown_UCON34	32.6437	34.0848	33.5013	29.6474	28.9149	29.1086	30.2038	32.9587	26.2195	25.2705	28.2601	30.6546	32.5886	30.0003	32.4693	29.4091	28.1772	31.0812
Unknown_UCON35	30.8501	25.0669	23.1596	25.2003	27.3997	22.0945	23.5927	24.2387	25.7825	23.4999	27.4751	27.1175	26.0708	26.7092	26.0692	24.3623	25.249	26.6325
Unknown_UCON37	6.81572	9.01796	8.59381	5.76477	8.20728	8.2416	8.16669	7.09424	5.35315	8.20888	5.33802	6.92676	9.24606	7.21527	7.54806	8.20519	6.49857	7.79603
Unknown_UCON38	18.8329	22.1628	20.2464	18.612	23.738	17.0093	19.8334	22.1695	21.7403	19.7979	19.4681	26.3806	22.5846	23.1648	19.9635	20.1935	20.7939	24.0434
Unknown_UCON4	39.4594	41.5743	39.6189	41.177	37.8798	38.4023	42.9075	39.1661	35.3963	40.2396	39.2501	38.0235	39.4094	40.2536	40.4574	39.7299	38.513	39.2288
Unknown_UCON40	16.5012	17.7302	14.8571	17.9532	21.5915	22.2699	15.6852	19.657	16.7149	18.3493	18.8401	17.0958	17.4311	15.19	16.7604	19.8488	18.3903	16.5723
Unknown_UCON41	0.179361	0.305693	0.145658	0.329416	0.252532	0.175353	0	0.295593	0	0	0	0	0.303149	0	0.240032	0.142628	0.0738983	0.10105
Unknown_UCON43	3.04914	6.11387	6.5546	3.45886	5.5557	3.50706	4.66668	5.46848	6.11789	7.40409	4.39601	4.27396	3.94094	4.30385	4.79412	4.57648	5.84662	4.17292
Unknown_UCON44	20.9852	23.3855	18.0616	16.8002	24.4956	19.4642	19.8334	26.4556	18.8999	15.9349	14.444	18.1275	17.1279	18.7344	19.8081	21.2644	18.9336	17.9966
Unknown_UCON46	4.84275	5.50248	7.28289	6.58831	5.1769	5.96201	5.96298	4.13831	5.57165	6.27738	9.89103	6.48463	3.48622	6.70893	6.05411	5.70063	6.46959	5.55993
Unknown_UCON47	9.86486	10.3936	12.5266	11.0354	10.7326	11.5733	11.4074	10.198	11.471	14.1643	14.915	11.4955	10.4587	13.0381	10.9551	11.2378	12.6871	11.6641
Unknown_UCON48	7.53316	7.48949	4.22407	5.60007	9.59621	7.71554	5.44446	8.27661	8.52134	5.7945	7.06502	7.22152	6.66929	2.91142	6.2117	7.5854	7.41437	5.60074
Unknown_UCON5	25.828	33.4734	34.5209	28.165	37.7535	30.5114	35.0001	32.0719	29.6062	32.9965	33.7551	31.6862	33.8012	31.2662	30.4968	34.4217	32.1074	32.2512
Unknown_UCON50	12.3759	13.7562	9.3221	11.859	13.6367	16.8339	11.5371	14.6319	14.4207	13.6815	11.932	14.5904	12.7323	12.4052	11.8283	14.0026	13.6665	13.2426
Unknown_UCON53	3.94594	8.10088	8.15683	5.60007	9.46994	6.83877	7.38891	3.39932	5.35315	7.726	9.89103	6.33725	7.73031	7.34185	6.45093	7.89921	6.59238	7.13647
Unknown_UCON54	8.25061	10.0879	5.97197	9.71776	6.56583	8.94301	7.00002	8.8678	9.50458	6.76025	11.147	8.84267	8.94291	7.46844	8.50706	7.50295	9.06991	8.41801
Unknown_UCON56	0.179361	0.152847	0	0	0	0.175353	0.64815	0	0.109248	0.160958	0.157	0	0	0	0.0830519	0.274501	0.106802	0
Unknown_UCON57	0.358722	0.152847	0.436973	0.329416	0.883861	0	0	0.147797	0.218496	0.643833	0.314001	0	0.606299	0.379751	0.319489	0.29462	0.331032	0.328683
Unknown_UCON58	2.51105	3.51547	2.47618	2.47062	1.26266	2.6303	1.16667	2.36475	1.31098	0.643833	1.88401	2.21067	2.57677	1.519	2.74333	1.68654	1.55089	2.10215
Unknown_UCON59	4.48403	4.12686	3.7871	1.97649	4.41931	3.15636	3.50001	5.02509	5.89939	3.863	2.66901	4.56871	6.97244	3.29118	3.59362	3.69189	4.36412	4.94411
Unknown_UCON6	20.0884	20.1758	20.2464	22.8944	19.5712	20.1656	19.0556	18.3268	22.3958	20.9246	21.5091	17.6853	20.1594	25.1902	20.8513	19.5975	20.7891	21.0116
Unknown_UCON60	4.66339	3.66832	3.05881	3.78828	3.78798	3.15636	4.01853	4.2861	4.69766	3.54108	3.45401	3.83183	3.33464	3.54434	3.7947	3.65429	3.99472	3.57027
Unknown_UCON61	0	0	0	0	0	0	0	0	0	0	0	0	0	0	0	0	0	0
Unknown_UCON63	0	0.152847	0.436973	0.329416	0.505063	0.701413	0.25926	1.62576	0.655488	0.96575	0.471001	0.736889	0.909448	0	0.229809	0.488579	0.929501	0.548779
Unknown_UCON64	0.538083	1.37562	0.436973	0.823539	0.252532	1.40283	0.90741	0.738983	1.20173	0.482875	0.785002	0.884267	0.606299	0.506335	0.793554	0.854256	0.802147	0.665634
Unknown_UCON65	3.58722	4.89109	3.49579	3.95299	5.80823	3.85777	2.20371	3.99051	3.93293	1.9315	4.39601	6.04249	3.63779	2.02534	3.98177	3.95657	3.56274	3.90187
Unknown_UCON66	10.7617	8.40657	12.8179	12.5178	16.162	14.905	11.5371	13.5973	10.1601	12.5548	12.403	11.3481	13.187	11.3925	11.126	14.2014	12.1788	11.9759
Unknown_UCON67	0.717444	0.764234	0.873946	0.164708	0.883861	0.350706	1.03704	0	0.218496	0.482875	0.157	0.147378	0.151575	0.253167	0.630083	0.757202	0.214593	0.18404
Unknown_UCON68	0.179361	0.611387	0.145658	0.164708	0.631329	0.175353	0.38889	0.44339	0.109248	0.321917	0.314001	0.589512	0	0.253167	0.275278	0.398524	0.297139	0.280893
Unknown_UCON70	18.8329	22.927	17.042	15.4825	14.5206	16.3078	16.9815	17.8834	21.9588	14.3253	17.113	16.5063	20.311	14.6837	18.5711	15.9366	17.8201	17.167
Unknown_UCON71	1.79361	2.59839	2.18487	1.97649	3.28291	2.6303	1.16667	2.80814	2.40346	1.60958	2.04101	2.94756	1.66732	2.91142	2.13834	2.35996	2.21555	2.50877
Unknown_UCON71_Crp	42.5086	38.3645	37.1427	37.224	39.395	38.227	38.3705	39.7573	37.5813	33.9622	38.9361	41.1184	40.0157	32.4054	38.8099	38.6641	37.5592	37.8465
Unknown_UCON72	4.66339	6.41956	4.36973	4.2824	4.92437	4.38383	4.14816	3.84271	5.2439	2.89725	4.86701	4.86347	5.45669	3.54434	4.93377	4.48545	4.21272	4.6215
Unknown_UCON73	2.33169	2.2927	2.91315	2.47062	2.52532	3.50706	2.46297	3.39932	1.96646	2.09246	2.51201	2.35805	2.87992	1.77217	2.50204	2.83178	2.49256	2.33671
Unknown_UCON75	0	0	0	0	0.252532	0	0.12963	0	0	0	0.628002	0	0.303149	0	0	0.127387	0.157	0.10105
Unknown_UCON76	14.887	12.992	15.2941	17.2943	16.9196	16.3078	11.0185	14.6319	15.404	16.0958	16.171	12.085	18.7953	11.5191	15.1168	14.7487	15.5757	14.1331
Unknown_UCON77	5.56019	3.97401	3.20447	3.95299	3.78798	3.33171	4.01853	3.10373	4.36992	4.50683	3.14001	5.01085	2.72834	2.91142	4.17292	3.71274	3.78012	3.55021
Unknown_UCON80_AMi	13.6314	12.6863	15.5854	17.7884	17.4247	17.0093	16.9815	15.5186	13.8745	11.75	14.601	15.7694	19.0984	15.6964	14.9229	17.1385	13.936	16.8547
Unknown_UCON82	4.30467	5.34963	3.49579	3.45886	2.02025	4.55918	3.75927	1.18237	3.93293	4.34588	3.45401	2.21067	2.57677	3.67093	4.15224	3.44623	3.2288	2.81945
Unknown_UCON84	2.86978	2.90409	2.33052	2.80003	3.15665	1.75353	1.81482	2.06915	1.20173	2.57533	3.61101	2.06329	2.42519	2.15192	2.72611	2.24167	2.36431	2.21347
Unknown_UCON85	0.179361	0.91708	0.436973	0.658831	0.505063	0.876766	0.90741	1.47797	0.764736	0.643833	0.471001	0.736889	0.909448	1.13925	0.548061	0.76308	0.839384	0.92853
Unknown_UCON87	0	0	0	0	0	0	0	0.147797	0.109248	0	0	0	0	0	0	0	0.0642612	0
Unknown_UCON88	6.81572	8.55942	7.71986	8.23539	6.69209	4.90989	6.35187	7.98102	5.35315	7.56504	5.65202	7.81103	6.66929	8.48111	7.8326	5.98462	6.63781	7.65381
Unknown_UCON9	17.0393	21.3985	15.1484	15.812	19.5712	18.9381	12.8334	14.4841	16.7149	15.7739	14.601	17.0958	15.9153	13.5445	17.3495	17.1142	15.3935	15.5185
Unknown_UCON92	0.179361	0	0.145658	0.164708	0	0	0	0.44339	0.109248	1.28767	0.628002	0	1.2126	0.379751	0.122432	0	0.617077	0.530783
Unknown_UCON93	9.86486	9.32365	8.73946	11.3648	12.8791	10.6965	10.3704	13.4495	12.4543	11.428	10.99	11.3481	12.2775	8.60769	9.8232	11.3154	12.0805	10.7444
Unknown_UCON94	19.9091	19.7172	23.5966	15.3178	23.6117	17.886	15.9445	21.8739	22.1773	21.4075	13.659	26.3806	21.2205	19.7471	19.6352	19.1474	19.7794	22.4494
Unknown_UCON96	5.38083	6.8781	7.71986	5.10594	9.34367	7.36483	6.87039	7.68543	8.95834	6.27738	5.18102	7.22152	5.60826	6.58235	6.27118	7.85963	7.02554	6.47071

## Sheet: DNA methylation 
DNA methylation levels in repeat elements in control and treated samples
TYPE	ELEMENT	AVERAGE_Ctr	AVERAGE_Tet1	DIFFERENTIAL
LINE	LINE_total	74.7395	73.4828	1.2567
LINE	LINE_CR1	70.3254	69.1425	1.1829
LINE	LINE_Dong-R4	72.0979	70.794	1.3039
LINE	LINE_Jockey	68.2345	68.7919	-0.5574
LINE	LINE_L1	75.85	74.6412	1.2088
LINE	LINE_L1-Tx1	58.0676	55.8885	2.1791
LINE	LINE_L2	71.4135	69.9097	1.5038
LINE	LINE_Penelope	68.8122	65.8135	2.9987
LINE	LINE_RTE-BovB	70.386	69.6136	0.7724
LINE	LINE_RTE-X	71.2871	70.5088	0.7783
SINE	SINE_total	86.8132	83.6306	3.1826
SINE	SINE_5S-Deu-L2	64.5015	63.0985	1.403
SINE	SINE_Alu	88.4681	85.0577	3.4104
SINE	SINE_MIR	70.6809	68.9598	1.7211
SINE	SINE_tRNA	68.7137	68.1993	0.5144
SINE	SINE_tRNA-Deu	68.1132	67.3829	0.7303
SINE	SINE_tRNA-RTE	70.2212	69.3552	0.866
